# Supplementary material for: Rif1 restrains the rate of replication origin firing in Xenopus laevis
Source: Commun Biol. 2023 Jul 29;6:788. doi: 10.1038/s42003-023-05172-8 (PMC10387115; doi:10.1038/s42003-023-05172-8)
Supplement: Supplementary file 4 — Supplementary Data [file 42003_2023_5172_MOESM4_ESM.xlsx]

## Sheet: Fig. 1b
Stages	Mean	SEM	n
1	61.723	19.2117	3
2	77.3649	6.74601	5
5	67.3011	3.97131	3
6	74.2763	3.75512	4
7	63.2026	11.9332	5
8	58.7712	11.5187	5
8.5	67.5622	12.4302	5
9	52.5077	8.89472	5
10	34.244	4.76039	5
11	19.085	2.99105	5
19	2.99176	1.45592	5
23	2.70996	0.807478	5
28	2.03899	1.04509	3
34	0.921969	0.921969	3
Stages	B gel1	B gel2	B gel3	C gel1	A gel1
1			45.4863	39.6827	100
2	65.1701	72.1651	100	64.5383	84.9512
5	61.1351	74.7199	66.0482
6	85.2506	69.5618	69.2816	73.0111
7	74.9568	35.7868	38.8355	100	66.4338
8	100	52.6859	28.7469	55.1653	57.2578
8.5	84.8686	100	39.4083	75.6451	37.8889
9	67.8239	57.0557	30.0405	74.044	33.5745
10	46.5421	29.3089	23.2177	44.7167	27.4345
11	29.5395	13.7176	13.3479	21.3717	17.4482
19	0.895055	0	1.18239	7.43646	5.44491
23	0	1.75923	4.26673	3.48272	4.04111
28			0	3.45661	2.66035
34			2.76591	0	0
Row stats of Normalize of Rif1

## Sheet: Fig. 2b
min	Delta Mock I dt			Delta Rif1 I dt			Delta Rif1/Delta mock
	Mean	SEM	n	Mean	SEM	n	Mean	SEM	n
50	9.1e-06	0	1	3.04e-05	0	1	3.34066	0	1
60	9.025e-06	3.85e-07	2	2.775e-05	1.105e-05	2	3.02807	1.0952	2
90	2.935e-05	3.25e-06	2	7.445e-05	1.125e-05	2	2.6151	0.673469	2
105	6.29e-05	4e-06	2	0.000127	2.1e-05	2	2.00302	0.207236	2
Exp1	mock freq (1/(kb*sec))			Rif1 freq (1/(kb*sec))		Rif1/mock
mock 50_1	not enough values
mock 60_1	8.64e-06		Rif1 60_1	1.67e-05		1.93287
mock 90_1	3.255e-05		Rif1 90_1	6.32e-05		1.94163
mock 105_1	5.886e-05		Rif1 105_1	0.0001057		1.79579
Exp2
mock 50_2	9.1e-06		Rif1 50_2	3.04e-05		3.34066
mock 60_2	9.41e-06		Rif1 60_2	3.88e-05		4.12327
mock 90_2	2.606e-05		Rif1 90_2	8.57e-05		3.28856
mock 105_2	6.687e-05		Rif1 105_2	0.0001478		2.21026

## Sheet: Fig. 2c
medians and p-values					ETED mock50	ETED Rif50	ETED mock60	ETED Rif60	ETED Mock90	ETED Rif90	ETED mock 105	ETED Rif105
comparison DMock- DRif1					22.815	20.54	3.9	22.75	12.7	3.1	4.5	11.7
ETED	Mann-whitney test two tailed				46.8	11.18	17.29	24.635	8	9.1	15.7	4.2
min	p-value	median (kb) D mock	median (kb) D Rif1		29.9	27.17	7.54	20.215	13.7	11.6	9.4	24.2
50	0.1269	15.6	13.07		15.925	41.275	11.57	8.905	11.1	30.6	6.4	16.7
60	0.8105	13.91	13.98		28.99	7.54	25.61	13.975	8.4	17.2	7.9	10.2
90	< 0,0001	14	12		12.155	53.04	26.195	7.41	19.1	30.4	4.3	15
105	0.0002	12.7	11.1		8.32	2.73	12.285	10.075	14.8	24.8	21.5	12.9
					17.94	8.06	6.24	19.89	16.9	8.8	6.1	8.8
					8.71	13.325	8.97	19.695	5.2	8.4	15.3	25.5
					10.4	4.68	101.205	7.605	5.3	51.4	8.5	19.6
					3.185	8.71	90.675	33.41	7	23.1	3.1	78.2
					10.27	12.415	8.06	32.045	8.3	27.6	12.9	14.6
					6.76	11.57	7.28	21.255	6.1	15.2	12.7	13.3
					3.12	38.805	7.93	8.255	9.1	9.7	10.6	10.1
					8.645	57.655	18.59	9.945	19	14	9	5.9
					15.535	5.265	18.265	133.38	29.2	11.6	12.6	7.3
					12.025	9.685	7.67	16.64	68.3	4.4	28.6	11.4
					6.565	18.98	5.2	14.17	8.5	27	21.2	9.4
					13.195	29.575	6.76	14.95	19.2	3.3	11.7	11.1
					22.49	31.85	6.955	11.05	20.7	42.9	20	10.7
					15.665	6.955	49.4	30.55	21.8	16.8	9.2	4.5
					13.26	5.85	55.185	72.41	7.6	19	3.6	10.9
					125.515	11.375	14.3	16.38	49.3	19.2	6.2	13.2
					12.48	16.705	65.195	22.49	100	10.3	80.7	23
					9.815	21.125	26.195	19.175	38.3	6.9	2.9	11.4
					13.715	13.65	19.305	12.35	38.7	19.6	35	6.6
					8.255	15.34	51.285	5.2	24.8	11.4	7.2	16.8
					7.67	8.45	4.29	21.905	8.7	16.1	13	9.9
					15.08	7.995	6.63	34.97	5.3	7.8	24.5	7.1
					114.855	10.53	11.57	33.865	4.6	6	23	6
					14.82	9.88	8.19	40.235	9.8	5.7	50.3	7.7
					5.005	4.225	8.06	23.14	13.8	6	58.7	63.7
					90.285	14.56	9.165	13.91	9	19	33.4	83.9
					17.81	14.365	22.295	18.59	7.9	4	21.1	67.2
					53.04	12.675	8.71	13.455	6.2	53.8	11.1	11.6
					13.26	10.92	52.39	37.44	8	9.8	10.5	16.4
					22.685	6.565	30.94	40.95	24.8	15.3	5.1	6.9
					15.665	17.29	10.4	44.265	14	20.5	4.1	4.3
					19.63	11.96	13.325	17.55	3.1	8.8	6.8	6.8
					10.855	8.45	19.24	7.865	11.2	18.2	138.3	15.3
					4.615	22.36	41.99	17.94	17.4	13.4	30	6.4
					24.375	54.34	11.635	15.275	72.3	5.7	36.7	7.3
					6.825	9.36	13.91	6.175	7.4	7.4	8.5	11.1
					12.935	13.195	26.195	6.37	110.5	4.7	6.1	8.6
					22.555	8.71	12.87	9.49	15	5.9	4.8	14.4
					32.825	12.415	39.52	13.065	15.7	9.8	30.4	9.2
					16.51	11.57	26.91	6.305	13.3	24.7	35.6	12.5
					11.505	4.55	4.68	7.54	30.6	13.9	25.6	12.5
					21.58	11.44	7.02	4.485	4.7	6.6	15.9	4.9
					10.27	21.515	10.335	2.925	4.7	22.8	19.7	7
					30.16	18.005	95.355	21.125	8.3	4.8	14.3	16.2
					49.335	17.875	55.25	29.38	11.6	4.6	9.9	35.6
					35.49	98.02	38.74	22.425	3.9	17.6	7.3	13.9
					35.36	69.16	12.935	59.67	7.3	22.4	10.2	2.9
					18.33	9.295	16.315	50.83	17.2	5.4	16.5	9.8
					43.225	13.78	18.005	16.38	8.5	18.5	8.3	13.8
					12.87	11.83	15.145	49.075	7.5	14.4	29.4	30.9
					2.665	15.99	32.305	68.51	6.2	15.3	61	16.5
					85.15	18.59	22.1	8.775	15.8	6	10.8	13.7
					18.46	26.585	8.905	12.285	8.6	6.6	29.6	7.9
					46.28	13.845	21.58	10.465	4.4	6.3	12.2	11.2
					23.465	12.87	5.72	73.97	6.7	8.3	20.5	10.9
					7.02	8.32	15.405	6.37	7.9	4.3	8.3	17.3
					93.535	24.635	32.045	6.435	9.1	9.6	12.3	27
					3.835	49.205	10.465	5.265	8.6	12.2	10.2	4.9
					8.19	69.81	5.98	13.52	8.8	29.4	5.9	33.3
					6.955	8.45	6.955	13.065	9	28.9	12.5	38.2
					10.27	72.15	27.885	15.535	5.3	10.1	4.2	11.5
					51.285	20.345	6.435	7.735	9.7	4.6	10.9	3.5
					33.28	27.235	12.025	3.055	8.4	13.3	8.7	5.3
					41.08	9.165	18.785	40.95	6.4	12.9	7.9	11.1
					37.635	10.465	22.23	5.135	6.7	5.7	9.9	17.3
					22.36	12.675	21.71	13	10.8	7.2	6.8	13.5
					6.825	7.67	4.875	8.06	12.8	8.3	8.5	13.7
					19.76	23.335	6.045	9.945	13.3	25.4	8.5	10.7
					13.26	17.875	124.67	7.995	11.6	62.9	13.8	7.6
					9.555	10.465	6.825	10.27	10.5	12.6	15.9	4.2
					28.99	10.335	6.76	11.505	11.4	21.3	8.3	4.4
					6.435	5.395	49.53	28.665	12.9	33.2	9.8	12.5
					2.86	6.5	55.12	30.42	25	103.4	9.1	20.4
					33.865	90.285	25.48	22.88	13.3	15.7	15.2	14.6
					28.47	7.02	34.255	44.135	7.5	47.8	10.5	2.8
						62.92	14.235	38.545	7	52.8	36.5	5.7
						45.825	17.485	36.92	7.8	35.5	6.3	5.1
						42.38	13.325	7.085	5.7	37.3	17.4	7.4
						33.8	8.58	9.035	11.1	30.5	23.8	10.3
						13.195	8.385	6.76	15.4	22	25.9	4.5
						14.69	9.1	10.595	11.6	37.4	27.5	10.9
						5.785	22.165	16.9	9.6	48.3	4.6	10.4
						6.955	11.115	15.86	51.2	43.1	25.6	16.6
						6.37	28.86	33.735	40.8	83.6	36.5	24.6
						6.305	13.845	62.53	27.2	13.8	25.2	28.1
						9.23	7.215	73.97	62.4	22.2	3.4	11.6
						11.31	7.02	13.78	32.6	20.2	7.8	26
						38.935	23.4	29.77	8.1	9.9	19	16.2
						35.685	30.94	59.085	7.9	11	42.6	8.1
						8.84	50.635	25.35	5.9	16.7	4.9	11.5
						11.05	51.675	25.285	8.4	11.9	3	5.1
						6.695	7.995	32.89	7.4	13.5	6.4	13.5
						12.87	6.175	18.46	116.6	6.2	7.1	37.5
						12.155	8.97	28.08	39.5	11.1	40.8	33.7
						26.585		6.11	27.6	13.8	38.2	3
						15.405		5.655	6.4	40.9	10.4	5.2
						6.695		15.6	13.5	40.9	32.7	8.5
						20.28		30.16	3.4	16.8	11.2	13.1
						11.57		31.135	6	9.7	8.6	9.9
						24.895		12.415	5.2	5.6	23.7	7.5
						39.91		5.135	5.6	5.7	24.5	25.7
						22.295		23.53	25.5	9	23.2	10.2
						16.185		37.505	10.7	6.3	41.1	13.4
						6.435		79.365	10.4	6.2	5.9	10.1
						6.76		15.275	48.9	9	8.1	24.7
						12.61		31.135	26.8	7.5	8.4	24.6
						11.44		21.97	7.6	5.9	18	17.2
						21.645		24.635	21.1	7.3	7.5	2.9
						17.485		25.805	19.9	7.5	5.1	61.9
						21.255		6.825	3.6	22.9	9.2	21.8
						14.885		7.15	16.3	20.2	7.2	17.2
						11.18		18.59	16.5	20.3	31.6	11.6
						14.235		6.24	10.7	10.5	13.8	4.8
						10.465		17.94	12.7	12.2	6.1	6.8
						9.815		41.795	7.2	47.2	29	32.7
						13.13		28.08	7.2	39.6	15.2	8.7
						14.625		5.655	9	3.6	58.7	20.3
						18.2		9.1	11.2	3.3	12.2	65.7
						13.91		12.35	15	31.1	12.4	27.1
						23.27		16.965	10	11.8	8.6	46
						13.975		43.16	118.4	11.2	11.6	91.4
						12.935		33.54	7.2	7.8	17.3	10.3
						23.14		52.715	13.8	22.9	28	4.4
						19.24		3.185	13.3	20.3	12.7	16.8
						33.02		8.84	15	9.9	8.9	64.3
						57.265		13.78	13.7	15.7	28.1	43
						8.775		18.33	73.8	36	17.3	18.9
						7.475		15.275	16.7	5.1	30.3	14.8
						7.735		12.74	27.6	4.1	15.4	14.2
						4.225		10.725	14.8	12.7	20.3	9.8
						6.305		10.205	7.3	6.9	23.7	4.3
						4.745		10.725	12	46	121.5	8.9
						8.19		8.385	15.7	24	6.3	13.7
						12.025		3.51	10.5	18.3	20.8	12.2
						11.57		7.54	39.3	12.5	6	10
						12.48		5.785	17.9	17.9	34.3	5.7
						8.515		14.04	44.3	13.5	29.8	6.5
						17.42		9.36	48	21.5	23.3	10.3
						19.63		28.08	11.1	9.6	74.4	10.3
						7.8		33.41	15.1	5	5.5	11.1
						25.285		9.945	9.9	13.8	29.5	9.4
						20.02		6.305	118.5	3	15.1	12.4
						7.345		33.54	7.2	20.7	13.8	6.6
						9.62		8.71	13.8	27.5	16	17
						47.58		43.875	13.4	10.4	7.3	10.8
						116.09		11.765	14.8	8.6	12	12
						29.51		10.53	13.7	5.9	20.3	21
						4.485		4.225	12.5	17.5	24.2	21.1
						12.35		8.645	55.9	36.6	6.2	14.1
						3.315		9.1	46.3	10.1	7.2	5
						33.215		11.83	37.1	5.8	7.5	11.8
						36.985		23.335	27.6	9.8	23.9	14.2
						22.815		17.68	19.8	4.4	6.6	6.4
						14.56		8.71	65.3	10.5	7.5	5.3
						17.81		3.64	23.8	5.6	5	10.5
						18.395		13.26	10.7	6.8	4	28.7
						12.35		15.795	73.8	12.3	134.4	58.4
						4.42		17.485	16.8	12.8	15.5	12.9
						4.03		43.355	25.7	6	15.2	18.5
						23.205		40.365	11.2	9.3	9.6	8.5
						28.795		8.125	15.1	9.6	10.4	12.5
						18.005		19.175	9.9	9.6	21.7	6.6
						7.93		117.585	10.7	7.3	22.2	15.5
						3.965		20.995	9.4	13.3	4.4	45.4
						4.68		46.41	49.7	13.9	9.9	78.8
						60.06		7.02	26.9	14.1	41.1	4.2
						26		23.79	23.9	7.9	8.8	4.3
						15.21		10.4	24.7	7.6	13.5	4.9
						13.065		12.74	18.9	8.8	15.6	9.9
						6.11		7.215	12.2	4.7	9.8	18.1
						8.385		41.34	5.4	6	12.1	7.7
						14.495		5.46	10.8	58.6	14.5	6.5
						5.265		7.215	12.7	13.8	24.7	6.8
						12.155		3.77	7.3	41.5	19.9	13.8
						9.75		12.48	7.3	35	28.7	12.7
						14.885		6.37	51.9	8.9	6.5	8.1
						16.055		5.395	69.2	25.2	9.4	17.3
						12.285		2.73	23	36.4	12.7	21.8
						16.9		9.425	93.1	75.5	77.9	12.2
						17.615		9.23	14	14.4	11.8	4.7
						15.665		5.85	81.5	12.5	10.3	18.4
						7.15		3.835	109.5	9.1	34	17.9
						7.93		13.065	37.1	8.3	4.7	6.7
						4.225		55.77	16.1	5.2	11.6	54.7
						33.475		10.985	7.3	5.3	37.2	5.2
						23.66		5.46	6.5	5.1	34.5	4.6
						22.295		7.215	40.8	8.7	28.3	14
						13		3.77	77.9	10.5	6.3	22.4
						19.37		12.48	3.7	8.9	85.8	8.6
						23.27		6.37	56.1	3.4	4.8	26.1
						21.32		5.395	28.1	3.7	8.5	9.3
						14.755		2.73	24.8	16.7	11.1	10.9
						76.375		9.425	132.2	13.5	22.2	4.2
						23.53		9.23	23.5	10.7	22.2	16.8
						5.72		5.85	6.4	12.3	13	34.1
						9.62		3.835	7.8	6	3.6	38.2
						7.67		13.065	20.4	5.1	6.5	36.2
						10.14		55.77	11.4	5.3	6	11.8
						9.62		10.985	9.1	7.5	8.5	21.7
						10.725		16.185	9.8	7.5	15.2	33.9
						8.19		47.645	21.8	14.4	9.7	9.8
						13.455		12.09	12.4	12	69.5	19.2
						15.925		10.27	9	9.7	22.9	12.7
						8.84		4.94	69.9	6.8	18	14.3
						10.595		6.045	17	9.1	115.5	12.9
						19.11		8.515	6.6	15.9	11.2	12.8
						25.35		8.905	14.9	11.6	13	61.2
						15.86		5.98	4.7	10	18.9	9.9
						4.485		4.03	33	8.1	11.3	8.8
						44.525		5.98	99.4	8	19.4	7.3
						28.925		7.605	12.9	9.3	19	79.4
						10.985		12.61	5.8	13.6	10.7	30.9
						14.495		10.855	54.1	18.3	18.7	11.4
						18.525		5.135	25.7	7.4	33.9	3.5
						36.27		3.315	39.1	3.8	20.8	5.1
						9.75		3.51	2.6	29.8	2.7	4.1
						9.75		9.23	10.2	4	6.3	2.7
						5.525		20.865	21.6	8.7	7.2	3.8
						52.52		14.56	21.1	14.8	26	3.1
						9.425		8.905	18.1	6.8	14.8	7.1
						16.38		16.64	21.4	12	12.4	8.3
						36.14		15.99	7.4	11.3	23.6	18.4
						29.12		15.535	15.8	10.1	33.4	16.8
						64.22		34.06	4.4	2.7	16.3	3.4
						9.62		44.655	19.8	64.9	12.4	4.4
						9.49		82.94	56.4	87.9	14.6	6
						15.21		76.765	35.1	11.5	4.6	7.4
						16.185		8.255	19.4	19.8	6	10.3
						15.275		6.76	14.5	3.4	21.6	7.5
						29.51		4.55	10.9	4	35.8	4.8
						6.305		37.765	14.9	6.3	21.4	14.1
						12.48		54.535	10.5	15.6	26.3	33
						12.675		5.07	9.9	5.1	22.9	11.4
						8.71		5.005	2.9	5.3	40.6	18.3
						11.44		8.71	15.5	15.3	64.2	23
						11.05		6.5	6.4	16.9	7	15.3
						33.865		5.72	4.7	17.7	10.2	5.1
						56.68		7.02	9	12.6	44.6	37.2
						66.82		10.66	8.3	6.8	25.5	5.3
						54.86		19.5	21.9	4.2	4	17.2
						87.035		10.4	8	6	9.4	2.7
						60.125		37.83	34.3	17.7	7.7	94.9
						10.465		37.505	47.6	7.3	4.2	24.4
						3.12		20.15	21.9	8.2	27.4	60.3
						5.005		10.725	20.7	12.2	19.2	34.3
						8.385		11.57	19.8	8.8	44.9	16.6
						6.175		9.62	18.9	5.4	24.2	7.3
						11.57		176.8	36.9	24.9	40.5	12.5
						7.085		23.205	52.5	16.4	13.9	12.6
						10.4		30.355	9.9	8.1	9.6	39.5
						5.2		99.45	12.7	2.9	9.6	6.3
						8.97		6.76	11.5	11.8	12.4	8.5
						7.15		15.47	9.2	9.9	5.1	4
						12.61		11.245	9.5	40.4	3.9	4.9
						21.19		34.06	25.2	30.3	11	6.5
						5.2		10.79	28.7	3	11.6	10.9
						3.185		23.92	29.7	3.3	21.6	9.9
						9.23		8.32	22.7	24.4	42.9	12
						21.385		14.17	26.4	3.9	39.5	4
						17.81		28.145	31.7	12.6	10.2	7.9
						7.085		22.035	17.9	8.9	13.8	7.5
						14.82		15.015	11.4	5.3	6.3	61.1
						16.185		18.785	10.1	11.5	20.3	13.2
						5.2		14.755	24	26.3	4.1	5.4
						24.57		13.845	56.2	13.8	24.1	7.3
						72.8		13	49.5	17.4	34.3	20.5
						7.93		20.28	29.1	38.7	12.5	40.5
						6.305		21.385	88.5	26.5	33	28.9
						18.525		4.16	16.3	10.1	32.4	5.2
						13.26		45.565	9.1	4.4	17.6	19.5
						4.225		33.15	25.8	59.9	12.3	22.6
						6.89		42.315	31.5	32.8	12.7	16.3
						18.46		48.165	20.4	47.8	98	16.4
						8.45		27.625	21.1	17.6	28.1	7.7
						32.825		6.37	36.1	4.9	37.9	15.5
						12.87		41.535	18.9	8.2	37.6	21
						26		4.81	14.5	8.3	14.2	4.9
						26.13		7.735	10.9	6.2	11.2	5.5
						22.88		12.74	5.7	18.1	6.9	4.9
						62.53		17.615	6.2	8.7	5.7	20.3
						35.165		33.345	8.6	17.9	4.5	20.5
						5.395		15.925	11.4	8.8	16.5	6.6
						2.925		16.77	6.3	25.3	39.1	7.8
						8.255		13.65	23.3	20.7	23.5	16.3
						117.39		36.595	8.6	13.1	11.1	9.9
						9.88		61.945	6.4	9.3	4.9	11
						7.865		126.815	21.1	18.2	7.7	9.9
						11.57		5.33	24.7	22.2	7.7	18.6
						16.445		9.685	27.5	42.3	13.2	23.7
						24.895		3.445	17.7	20.4	12.4	8.2
						5.525		10.66	27.9	5.7	2.6	4.4
						11.375		10.855	64.4	8.1	13.9	5.4
						3.315		11.83	43.5	11.6	17.9	26.4
						5.2		13	21.5	20.7	20	22.8
						72.865		3.705	13.4	4.7	6.3	10.2
						3.77		24.765	8.6	24.4	10.5	21.3
						10.465		25.285	22.2	23.2	10.6	22.9
						10.27		56.03	14.4	44.1	8.3	9.6
						20.865		17.42	97.5	7	12.7	11.1
						6.63		11.57	12.4	31.4	5.8	9
						9.62		17.485	13	16.6	13.1	17.5
						24.635		21.45	23.5	9	20.9	5.7
						22.425		33.865	47.2	11.5	79.4	5
						6.37		41.86	19	19.6	11.9	5.5
						6.5		16.38	46.4	10.1	6.3	6
						19.76		26	44.4	2.7	7.4	10.3
						30.81		16.12	43.6	6.9	4.2	32
						38.935		34.84	8.5	17	4.7	31.7
						109.72		9.49	7	7.6	5.8	4.6
						14.3		12.025	7.5	35.3	5.1	11.2
						7.93		40.755	4	70.6	9.4	8.2
						5.655		23.14	10.4	9.2	10.9	19.7
						39.585		8.97	9.7	6.9	10.9	14
						17.875		13.975	15.3	4.6	7.5	9.9
						57.72		36.79	8.5	22.7	18.5	7.9
						13.13		26.39	43.2	14.5	26.3	13.5
						16.77		24.05	17.9	18.1	20.7	7.5
						32.11		16.965	22.5	14.2	9.8	19.2
						8.06		6.695	7	12.2	5.8	18.9
						30.81		14.235	4.2	51.5	10.2	31.1
						18.265		4.16	7.5	8.1	29.4	7.1
						11.31		3.315	35.3	17.7	91.8	30.5
						21.45		3.12	23.7	22.4	36.5	8.5
						29.575		4.485	12.4	18.1	17.2	10.5
						15.145		10.855	41.7	18.8	16.1	20.8
						54.015		15.015	44.3	8.8	60.5	11
						5.655		6.955	59.2	7.8	22.1	9.6
						3.965		5.395	19.4	3.3	14.4	7.1
						11.05		12.025	36.5	8.1	21.8	6.4
						5.395		22.88	22	66.5	10.1	19.4
						10.595		15.405	18.1	54.4	9.9	4.4
						13.715		5.98	19.2	62.5	12.9	3.5
						8.255		8.71	33.2	17.4	7.5	11.8
						22.165		9.49	15.2	44.1	17.4	5.9
								26.26	5.7	24.7	10	12.4
								18.265	15.1	15.3	13.2	10.2
								11.83	7.3	6.2	9.2	19
								19.955	9.2	14.8	9.9	25.9
								28.08	7.7	22.6	8.1	18.1
								54.6	43.4	4.4	28.6	22.8
								53.56	8.9	7.7	12.2	25.6
								7.93	60.5	12.5	20.9	7.7
								34.515	26.8	7.9	13.4	3.4
								8.125	10.1	22.1	7.2	7.2
								6.565	8.6	21	24.5	6.6
								9.1	25.4	7.5	47.5	24.8
								6.63		10.3	8.3	15.7
								31.525		8.2	5.4	11.9
								7.28		4.2	3.4	6.2
								35.165		11.6	4.7	13.5
								7.475		12.5	8.7	12.8
								3.315		14.4	5.3	5.1
								11.765		15.7	17.4	11.9
								5.135		17.7	18.4	4
								13.39		22.1	12.4	3.8
								5.265		21.7	10.3	12.4
								12.155		28	66.8	19
								17.745		19.2	6.6	5.1
								18.85		17.2	20.3	11.6
								5.98		12.1	47.6	29.8
								9.945		3.8	7.1	19.2
								4.745		8	15.8	14.4
								36.725		10.3	15.1	6.8
								9.1		22	7.9	10.5
								4.29		13.1	41.4	10.5
								9.23		24.1	37.3	17.2
								6.89		29.4	18.6	8.6
								15.795		14.6	40.4	5.1
								7.085		10.7	9.9	7.3
								10.66		5.5	18.7	11.8
								17.875		11.8	9.8	21.3
								50.57		7.1	12.2	12.4
								60.125		8		19
								28.535		22.7		5.1
								92.885		4.4		11.6
								15.08		5		29.8
								40.04		15.8		19.2
								77.155		17.4		14.4
								10.725		5.3		6.8
								9.36		36.6		10.5
								9.1		22.8		10.5
								6.825		24		17.2
								15.73		11.9		8.6
								11.635		8.8		5.1
								9.815		17.5		7.3
								8.255		5.5		11.8
								27.235		13.4		21.3
								35.88		18.7		6.8
								23.27		19.4		5.5
								26.845		13.4		3.8
								40.17		9.2		9
								10.205		5.3		27.4
								13.39		11.3		12.9
								30.94		48.4		9.2
								26.195		43.2		6.6
								8.515		12.5		50.1
								49.14		10.9		31.4
								11.96		19.5		48
								23.01		5.6		66.4
								19.175		3.1		33.2
								39.065		12.1		10.3
								27.56		16.6		4
								37.31		8.8		14.8
								10.595		4.6		48.3
								7.41		18.3		48.7
								8.775		48.9		5.6
								26.78		10.9		14.3
								75.335		12.2		3.4
								51.22		7.3		10
								17.16		7.6		7.1
								13.52		5.5		11.7
								12.415		10.7		53.3
								23.985		18.9		59.2
								21.45		7.1		21.8
								25.61		5.1		51.6
								21.385		5.9		47.8
								7.15		4.9		2.9
								7.215		26.3		10.8
								7.93		22.8		5.9
								24.05		20.4		9.3
								10.53		64.5		20
								33.345		11.3		12.7
								27.17		9.1		11
								45.76		9.5		10.9
								20.865		12.2		7.4
								37.96		19		9.8
								126.945		13.6		5.2
								14.17		10.7		5.9
								19.305		13.9		4.6
								5.59		32.4		9.4
								5.915		24.4		11.4
								5.005		22		6
								4.68		8.3		14.9
								12.155		8.6		8.6
								12.935		5.7		8.7
								28.21		9.4		39.6
								14.82		5		37.4
								49.4		7.9		14.4
								7.345		6.6		7.5
								10.27		3.5		5.4
								19.825		2.1		3.1
								7.085		3.8		7.2
								3.77		18.3		10.7
								7.995		30.7		7.4
								13.65		8.5		8.5
								19.305		12.5		5.9
								16.51		3.5		47.5
								13.845		7.6		2.9
								14.56		14		7.7
								5.72		16.4		11.2
								7.8		12.8		8.5
								6.76		12.6		48.7
								5.85		4.4		33.7
								6.565		7.4		16.6
								9.88		11.8		14.7
								9.1		20.6		10
								9.75		25.9		8.6
								14.56		21.3		5.8
								8.71		10.7		123.8
								50.115		4.9		7.2
								15.925		19.8		17.4
								73.45		111.6		13.5
								33.02		63.6		4.7
								16.12		5.1		110.2
								43.095		4.8		31.4
								105.105		3.1		7.9
								57.005		4.5		14.1
								23.465		16.1		7.6
								23.66		24.8		6.3
								26.195		11.7		7.2
								9.1		6.2		7.3
								7.215		14.4		22.6
								29.445		16.5		10.7
								16.055		31.3		14.6
								8.905		25.6		68.5
								3.315		14.8		7.1
								4.29		6.8		13.8
								16.705		6.2		30
								22.36		11.1		32
								23.79		10		32
								40.365		6.6		9.8
								26.065		6.2		12.5
								18.395		26.5		16.9
								24.375		15.7		21.5
								24.44		8.3		10.2
								4.68		21.9		28
								11.96		16.4		15.3
								70.07		31.9		17.9
								3.64		23.7		10
								29.12		10.8		19.8
								12.935				12.1
								77.415				4.2
								57.005				4.7
								7.865				8.5
								7.475				4.4
								21.32				51.7
								13.975				7.9
								20.28				12.4
								26.91				52.7
								6.175				63.6
								39.78				22
								18.72				9.1
								35.425				7.9
								33.865				5.3
								13.195				6.4
								10.27				6.4
								5.655				7
								7.28				13.7
								16.12				18.9
								6.24				2.7
								20.995				5.5
								15.015				8.7
								91.455				13.1
								11.96				6.9
								9.685				22.5
								8.06				10.4
								27.625				20
								22.295				14.6
								5.2				10
								9.88				22.5
								10.4				5.7
								23.855				8.6
								9.165				4
								19.5				5
								20.15				6.7
								7.865				22
								4.29				21
								11.115				24.3
								3.77				9.8
								4.095				8
								18.915				75.2
								16.64				7.2
								83.98				9.6
								9.36				8.1
								5.98				9.8
								102.44				3.2
								9.295				9.6
								6.305				14.2
								69.55				6.2
								47.515				9.7
								20.15				9.9
								9.815				7.5
								31.655				10.1
								35.945				14
								19.76				12.1
								5.785				4.4
								12.935				8
								7.28				7
								7.67				9.6
								8.125				14.4
								2.405				7.5
								4.16				4.6
								9.945				22.2
								15.08				17.6
								10.725				13.6
								8.45				7.6
								12.805				9.9
								15.21				7.7
								6.695				2.7
								4.55				26.8
								3.315				24.4
								8.645				16.9
								7.93				3.4
								9.815				20.4
								13.195				22.4
								9.62				15.3
								4.94				19
								14.755				5.2
								12.285				4.1
								5.915				2.8
								15.535				4.9
								11.245				9
								9.035				6.7
								12.935				13.8
								18.98				8.7
								14.04				21.7
								11.375				19.8
								13.715				3.8
								5.2				6.5
								8.19				12.7
								20.93				12.1
								14.755				2.8
								20.41				30.9
								37.05				7.5
								46.345				11.1
								31.785				5.4
								8.45				11.4
								31.59				16.4
								15.275				53.7
								7.67				9
								79.56				53.7
								9.295				10.1
								9.685				8.4
								20.605				11.3
								17.485				15.7
								30.615				16.1
								16.12				11.6
								30.225				11.6
								32.045				11.2
								26.325				28
								22.295				12.5
								18.395				10
								8.775				18
								5.72				14.5
								3.64				4.7
								7.41				4.9
								11.7				11.8
								30.68				3.7
								43.03				19.9
								40.625				19.2
								97.045				8.9
								18.72				26.8
								53.56				27.8
								9.425				48.4
								7.54				6.8
								13.52				7
								15.47				4.9
								3.705				7
								7.085				4.2
								22.49				7
								11.05				11
								28.145				16.6
								7.995				8.9
								56.745				4.5
								41.665				6.5
								4.68				12.8
								33.41				13.5
								11.115				19.2
								30.095				16
								83.525				14.2
								10.335				12
								7.475				7.8
								58.5				18
								12.545				49.5
								3.185				37.1
								4.55				9.1
								9.75				6.3
								69.485				12.7
								47.645				3.2
								35.945				2.5
								12.74				12.8
								11.7				12.7
								13.195				17.6
								13.91				4.7
								6.89				11.1
								4.16				12.4
								65.26				9.4
								12.025				9.2
								12.545				5.5
								92.95				11.1
								18.785				10.3
								37.505				12.3
								32.955				17.7
								16.055				8.5
								219.31				15.2
								4.16				7
								23.725				13.6
								16.51				14.1
								10.465				33
								13.325				39.1
								35.88				14.5
								37.05				10.7
								39.26				8
								12.09				9.9
								49.335				8.7
								36.855				9.4
								5.655				14.6
								8.905				3.4
								7.605				6.3
								7.8				11.5
								7.995				13.3
								3.835				16.4
								4.485				27.1
								19.045				29.3
								9.295				32.8
								18.07				68.8
								24.57				17.8
								134.875				22.8
								5.135				8
								15.535				7
								10.075				3.7
								17.225				30.2
								7.67				41.8
								10.53				13.3
								15.21				6.1
								14.105				6.6
								22.62				6.2
								14.17				6.8
								47.385				5.1
								14.495				3.8
								22.685				3.3
								20.28				5.3
								14.885				11
								42.12				9.5
								70.59				17.9
								47.775				10.2
								9.88				10.7
								38.285				8.4
								11.765				13.1
								19.955				25.2
								19.825				42.8
								4.81				44.9
								35.49				2.9
								13.78				9.5
								4.875				9.3
								8.71				16
								14.04				31.1
								42.185				16.3
								100.425				9.9
								40.56				11.9
								19.89				7.7
								34.58				15.1
								8.255				65.3
								23.66				17.5
								43.745				13.8
								55.705				5.9
								8.775				6.4
								33.215				9.4
								13.26				21.7
								29.575				9.8
								70.265				7.5
								5.46				14.6
								3.77				18.3
								9.36				10.1
								10.53				8.9
								4.095				9.9
								10.335				3.5
								5.85				46.5
								7.67				33.4
								110.565				5.9
												3.4
												2.7
												4.9
												4.9
												6
												13.3
												19.5
												11.1
												12.8
												13.8
												5.7
												11.2
												5
												9.6
												7
												20
												16.3
												14.2
												5.6
												13.7
												45.3
												57
												9.1
												38.5
												37.6
												14
												9.5
												11.1
												29.1
												17.5
												24.9
												11.4
												8.1
												10.5
												4.4
												14.3
												6.9
												4.4
												12.2
												9.8
												17.4
												19
												4.8
												7.2
												7.3
												3.8
												45.2
												19.4
												7.7
												7.5
												4.2
												13.7
												45.2
												19.4
												7.7
												7.5
												4.2
												13.7
												17.5
												34.1
												12.5
												11.6
												12.6
												5.5
												14
												13.3
												11.9
												7.9
												4.4
												9.2
												5.9
												45
												5.3
												53
												22.8
												57.4
												28.4
												10.1
												9.6
												9.6
												12.2
												10.4
												7.6
												9.9
												16.1
												9.9
												11.1
												17.6
												17.4
												7.6
												3
												7
												10.3
												3.8
												4.2
												9.2
												10.1
												31.1
												7.7
												22.3
												12.7
												10.4
												3.7
												6.5
												13.3
												13.8
												21.7
												8.1
												12.6
												16.3
												47.6
												74.2
												30.3
												4
												14.8
												13.6
												3.1
												7.5
												20.1
												20.2
												17
												27.8
												13.3
												65.7
												68.4
												18.2
												20.3
												69
												4.1
												5.1
												38.4
												54.8
												46.2
												4
												6.6
												10.2
												3.6
												5.3
												16.5
												19.8
												17.4
												8.5
												10.3
												9.9
												10.7
												6.6
												16.8
												12.6
												10.9
												2.8
												2.9
												7.4
												3
												7.3
												24.7
												10.8
												17.6
												12.6
												6.7
												3.8
												9.3
												24.8
												25.1
												23.4
												17.9
												7.3
												37.1
												14.4
												6.8
												22.9
												20.4
												5.2
												4.4
												9.6
												9.4
												10.6
												9.7
												11.2
												44
												18.7
												12
												5.9
												12.9
												12.4
												4.2
												3.5
												12.3
												11.4
												5.3
												6.4
												9.6
												4.4
												6
												9.9
												3.8
												9.9
												3.1
												19.1
												56.6
												14.6
												11.1
												7.7
												12.4
												28.8
												26.3
												15.2
												10.8
												21.3
												36
												5.5
												4.9
												4.5
												10.1
												9.1
												23.8
												36.3
												24.2
												14.8
												6.7
												33.2
												39.3
												6.1
												5.8
												19.8
												19.7
												23.3
												14.1
												41.9
												11.4
												6.2
												26
												54.3
												15.7
												3.5
												7.7
												12.5
												13.7
												14.8
												19.7
												18.2
												10.3
												13.5
												6.3
												8.2
												4.5
												6.6
												9
												30.4
												25.4
												10.5
												17.5
												6
												12.2
												9.4
												9.8
												10
												6.6
												16.1
												6.3
												12.5
												13.3
												16.6
												6

## Sheet: Fig. 2d
tracks/fiber	Mock	Rif1	Rif/Mock
0	83.8428	56.2525	0.670928
1	9.64668	16.1572	1.6749
2	3.01707	8.21755	2.72368
3	1.11155	5.99444	5.39286
4	1.03216	3.65224	3.53846
5_6	0.635173	4.5256	7.125
7_9	0.47638	2.65979	5.58333
>10	0.23819	2.54069	10.6667
Mann-Whitney on distributions of all fibers not on classes
	p-value = 4.77 10-32

## Sheet: Fig. 2e
medians and p-values					EL mock 50	EL Rif 50	EL mock 60	EL Rif60	EL 90mock	EL 90Rif	EL Mock105	EL Rif105
comparison DMock- DRif1					3.6	1.8	5.9	2.2	9.8	1	2.5	17.9
EL	Mann-whitney test two tailed				5.6	23.1	1.2	10.3	8.2	1.2	3.9	1.8
min	p-value	median (kb) D mock	median (kb) D Rif1		3	51.9	1.2	5.6	2.6	12.4	18.6	1.4
50	< 0,0001	3	6		1.4	2	1.4	3.8	17.3	9.8	9.2	2.3
60	< 0,0001	4.65	6.5		9.4	3	1.2	5.5	2.3	4	1.6	28.7
90	0.1016	6.9	6.1		14.2	1.6	19.1	12.9	8.2	17	8.1	17.6
105	0.8377	5.6	5.2		5.6	16.9	1.7	10.7	7.5	25.6	2.7	8.6
					8.7	4.4	5.3	4.3	3.1	42.8	3.8	2.5
					13	5.9	2.9	14.4	17.4	1.6	3.5	21.2
					1.3	3.6	1	9.4	17.4	17.8	4.3	1.7
					9.4	1	1	2.3	6.4	3.4	14	11.8
					1	25.4	1.3	1.4	12.9	1.7	11.8	33.8
					1.2	2	2.3	35.8	5.2	1.2	1.6	12.5
					1.3	1.4	22.2	1.3	2.9	44.7	1	1
					9.4	12.1	12.5	10.3	2.6	12.6	1.6	29
					1.3	2.6	2	3.9	8.8	1.2	14	1.3
					1.3	1.3	7.9	29.6	2.5	7.8	8.5	2.3
					1.4	3.1	3.3	34.1	6.6	4.9	2.3	7
					3.3	1.8	1	28	9.8	16.5	13.4	15.9
					1	9.5	2.7	1	3.8	1.7	1.4	1
					2.3	7.7	7.9	13.4	1.6	13.8	27.2	8.6
					1.4	4.2	1	8.8	10.9	8.6	12.6	1
					6.1	19.4	1.2	7.4	2.5	1.3	8.2	9
					1.2	4.4	1	7.9	5.7	9.2	14.2	9.1
					1.4	2.7	1.4	1.6	33.9	4.9	2.1	5.9
					12.7	14	1	4.8	43.6	19.6	1.7	13.7
					10.8	3.5	4	11.1	1.4	1.4	2.1	1
					3.4	13.1	1.7	5.6	4.8	3.9	1.4	5.1
					1.2	21.6	7	3.3	7.9	1.3	1.3	11.1
					2.9	4.2	35.6	3.5	5.5	3.3	2.1	11.4
					3.3	11.6	3.4	13.4	31.3	4.8	4.3	8.8
					3.6	9.8	2.3	9.8	5.5	25	1.6	16.4
					1	1.8	7.5	7.7	2.2	1.4	1	1
					2	5.9	5.2	46.9	16.4	9.8	2.9	8.8
					5.5	2.7	3.1	11.6	36.5	8.8	4.9	15.2
					9.1	13.8	1	3.8	11.1	1.6	15	1.4
					13.1	1.7	2.3	15.7	2.9	1.2	10.7	7
					29.6	7	1.3	12.9	4.8	1.2	1.8	1.7
					7.2	7.3	1.3	13.5	8.2	13.9	17.9	1
					9.8	3.4	2.5	15.3	21.6	6.4	2.2	103.5
					7.5	8.3	1	6.2	1.4	3.8	20.4	16
					10.8	4	1.2	1.3	13.9	1	26.3	102.1
					2.6	7.2	2	35	7.7	2.6	3.6	28.2
					6.8	3.4	15.5	32.4	1.6	5.6	2.7	2.2
					9.9	15.6	18.3	28.1	4.4	2.9	9.5	18.7
					10.3	1	7.3	5.6	1.6	4.8	18.6	10.4
					15.5	5.1	4.4	3.1	15.1	1	31.9	1
					2.7	16.5	10.3	8.6	10.4	15.7	6.5	1.6
					1.4	3.9	2	1.2	3.5	1.2	4.9	7.2
					2.3	16	8.2	10.7	7.7	11.8	25.6	20.7
					9.5	1.4	4.8	11.7	2.6	3	13.3	9
					1.3	9.1	3.5	8.6	10	6.9	3.8	1.8
					5.7	14.6	4.3	20	24.2	16.6	14.6	9.1
					29	1.6	5.2	1.4	1.3	9.6	14.6	6.9
					23	5.5	4.9	69	1.8	1.3	5.5	8.1
					4.8	11.7	5.2	4	12.7	1.3	2.6	4.4
					3.1	29.9	6.4	14.6	11.4	9.1	2.3	3.6
					3.9	6.5	2.7	2.5	4.3	36.4	2.2	15.7
					1.7	25.4	1.8	7.7	2.2	11.6	5.1	3.6
					1.4	4.3	4.7	4.3	7.2	1.2	2.7	2.7
					1.3	12.1	7.3	6	1.7	1	9.1	4.3
					2.3	2.6	10.7	6.5	23.9	4.4	24.1	25.2
					3.3	3.4	27.2	6.6	1	12.5	13	13.7
					1.6	1.8	3.4	26.4	11.2	17.2	2.5	1.2
					4.8	9.5	2.9	4.6	1	4.9	2.2	2.2
					2.9	7.9	33.7	10.9	40	5.3	5.6	3
					4.8	5.7	3.6	17.6	2.5	8.6	3.8	3.8
					3.4	1.3	2.3	8.6	1	16.4	1.7	20.3
					19.5	5.5	7.3	6.4	1.8	2.3	8.6	28
					8.2	2	8.1	7.4	3.8	2.3	5.9	2.2
					4	25.5	1.3	2.1	6.2	3.6	2.7	1.6
					2.3	2.2	7.3	8.6	3.1	28.1	1.7	17.9
					9.1	7.4	8.5	2.1	2.3	10.4	13.5	17.9
					1.8	9.5	7.8	5.6	1.2	3.3	27	4.4
					2.1	13.4	1.6	7.8	2.5	1.3	14.7	7.9
					27.6	5.7	13.3	2.6	9	4	12.4	12.2
					1.8	6.4	16.6	2.5	1.6	1	8.8	4.8
					18.6	8.3	13.3	4	1.2	14.2	13.9	26.9
					11.6	15.3	1	2.3	17.3	5.2	10.5	22.6
					1.2	6	1.6	1.2	2.2	9.6	6.6	9.5
					1.2	8.6	2	38.2	4.3	6.4	17	4
					1.6	17.4	1.4	14.8	2.7	3.5	1.7	1.8
					1.3	4.6	1.6	23.3	7.4	4.7	22.1	60.8
					1.2	12.5	1.4	78.9	6.5	3.5	9.9	5.7
					3.6	3.9	1	9.8	8.5	1.6	3.3	2
					2.5	3.9	1.3	3.5	4.2	1.3	7.8	1.4
					1.2	5.3	5.3	7	5.1	1	8.2	5.3
					1	7	14.6	14.3	1.6	13.7	6.1	14.8
					1	14	6.6	8.2	3.3	5.6	5.2	13
					6.5	16	17.8	7.9	10.4	6.9	2.1	11.2
					1.3	6.8	12.2	2.7	3.1	9.4	12	8.3
					9.8	14.7	2.1	1.8	10.9	24.7	1.2	8.8
					19.2	5.6	37.4	17.6	1.7	1	9.4	3.8
					40.3	7.9	3.6	1.3	10.9	37.2	32.6	2
					25	3.5	1.6	1.3	4	16.8	6.9	4.6
					3.5	1.7	10.1	4.2	3.1	13.3	6.9	12
					6	11.3	8.2	2.9	5.9	2.5	9.1	2.5
					1.2	6.9	1	7.4	6.2	1	3.9	2.3
					1.2	11.6	1	1	4.3	4.9	1.7	21.8
					1.2	8.5	1.6	17.2	7.4	18.6	4.2	1.8
					1.2	13.1	40	1.7	3.1	4.2	11.7	1.2
					1.3	8.6	1.4	6	14.3	5.2	1.7	6.4
					19.9	1.4	1.4	1.7	2	4.7	2.5	1.4
					1.7	4.2	4.4	1.8	16.3	9.5	8.8	9.5
					1.6	4.6	1.2	2	2.6	29.5	9.9	4.3
					4.8	12.2	5.1	17.6	14	111.3	1	2.6
					8.5	10	2.2	19.1	2.3	11.4	9.5	13.3
					1	5.2	2.6	4.6	20	8.8	2.1	1
					1.4	2	14.3	2.6	12.4	13.1	1.3	27.4
					1.2	16.1	15.2	6.5	8.7	20.3	19.8	9.4
					1.4	2.7	18.5	10.1	1.8	35.6	13.3	12.2
					1.2	2.1	7.8	29.3	6.9	16.4	2.3	8.7
					1.3	3.8	9.9	6.5	3	10.9	1.4	22
					1.3	2	17.3	4.8	2.3	16.4	4.4	4.2
					1	9	35.1	5.1	12.4	60.8	6	2.2
					1	4.4	2.1	3.1	11.2	32.4	2.7	4.2
					1.7	1	12.4	6.8	7.7	22.4	11.3	2.2
					1.2	12.5	6	2.5	8.8	27.8	1.2	2.1
					1.2	11.2	3.9	2.1	15.9	20.9	4	10.9
					1.3	12.1	3	1.3	9.6	45.1	3.1	11.8
					1.3	6.5	4	2	8.3	27.4	4.3	58
					8.5	10.5	5.6	18.5	6.4	12.5	1.2	2.1
					5.2	3.1	4.4	20.9	11.4	17.9	13.3	1.3
					1.3	4	7.9	23.8	10.9	2	7.9	7
					1.3	4	6.5	11.3	7.7	24.8	5.9	1.2
					1	12.4	7.4	6.5	1.8	36	6.5	4.2
					2.6	14.3	9.4	7.8	9.6	25	2	1.3
					3.1	5.7	1.7	1.7	2.3	17.4	13.9	2.2
					2.5	4.9	1.6	8.8	7	60.5	8.2	1
					1.8	1.4	7.7	6.2	7.4	2.9	1.2	8.6
					2.9	2	1.2	5.3	3.5	92	3.1	8.1
					9.9	3.6	3.4	8.1	43.3	1.3	1.4	5.9
					1.2	1.3	1.4	1.8	26.9	10	1.4	3.3
					13.7	14.4	7.8	15	49.9	24.3	8.8	4.9
					42.4	49.3	1.4	1.2	2.9	2	11.1	16.5
					1	2.5	4.8	2	2	10.3	1.2	12.1
					1.2	19.5	12.5	23.9	22.6	6.5	41.6	28.6
					4.9	7	6.5	13	80.3	1.6	3.5	2.7
					6.6	1.4	8.2	13.5	9.4	7.4	2.1	1
					9.6	7.9	3.6	16.1	1.4	8.1	38.7	39.3
					38.2	4.3	3.9	22	2.9	4.8	24.1	16.9
					36.4	5.6	5.5	9.4	6.2	3.6	22.1	4.9
					34.2	8.1	5.3	1.6	2.1	9.1	8.3	17
					3.3	15.7	13.1	15.9	2.6	10.9	1.3	3.1
					4.7	3.6	7.5	2.6	37.6	7.3	3.4	2.1
					14.8	2	4	1.8	6.6	36.8	8.3	8.2
					7.5	2.7	2.1	3.8	12.6	7.3	23.5	1.6
					1.2	7.8	4.9	20.7	4.6	59.2	6.6	49.3
					3	8.3	6.4	24.4	49.7	14.3	1.2	1.8
					6.2	12	8.5	18.7	1.2	12	2.2	12.2
					9.6	60.7	7.7	21.5	8.6	5.1	7.4	3.8
					3.4	7.5	2.2	14.7	31.6	1.7	5.9	18.3
					1.8	5.5	7.4	7.9	1.7	4.6	4.7	15.3
					2	9.4	2.3	4.7	2.7	5.7	7.5	7.2
					1.4	2	3.3	1.8	23.4	1.2	15	17.9
					4	6.6	2	3.1	7.5	6.6	14.2	6.5
					7.3	3.5	4.4	1.4	10.7	10.5	3.5	2.3
					9.2	1.2	1.4	7	10.4	5.5	11.8	66.3
					9.2	6.2	6.5	22.1	1.7	4	14.6	79
					1.7	5.9	1.6	2.3	9.6	5.2	2.7	2.7
					1.3	7.3	5.5	42.3	5.9	3.3	3.4	2.6
						8.6	1	10.8	5.6	6.8	29.8	2.5
						16.5	5.2	11.2	5.2	7.8	5.7	17.3
						3.1	5.5	1.3	5.1	17.2	3.5	13.5
						2.5	5.3	1.4	8.5	5.3	1.6	13.1
						11.3	6.1	6.4	2.7	15.5	4.3	4
						3	2.5	10.5	8.7	8.1	4	20.3
						14.6	2.2	16.5	5.2	2.2	6.4	4.4
						2.3	2.7	2.7	15.7	19.4	6	23.1
						11.1	37.2	14.6	5.1	28	10	1
						2.5	7.2	1.4	9.9	48.6	1.2	3.6
						39.8	14.2	6.6	6.9	3.5	6.6	2.9
						9.9	11.7	35.8	9	1.7	3.3	12.4
						5.3	5.3	8.7	9.4	1.3	2.3	6
						7	11.3	1.3	8.1	58.2	22.9	10.3
						2.5	7.3	14.3	10.4	2	2.7	4.8
						5.3	1.3	7.9	12.1	16.4	7.4	3
						17.3	6.1	12	6.9	1.7	47.5	3.6
						5.1	8.2	13.3	1	6.8	1.2	1.2
						15	7.8	9.5	12.1	34.2	11.1	19
						7	10.4	12.2	6.8	6.4	2	3.1
						10.8	8.5	2.9	2	1.3	2.3	4.7
						18.5	20.2	8.7	9.5	7	4.9	11.6
						9	2.3	3.3	14.2	36.7	7.9	1.2
						3.5	7.9	30.8	7.3	2	12.5	12.1
						18.9	2.2	32.1	1.7	10.4	1.2	4.6
						6.8	4.6	1.2	5.3	3.3	6.8	1
						12.1	13.3	8.7	5.3	1.2	3.3	7.9
						1.3	28.1	19.9	4.9	2	16.8	17.8
						5.1	7.2	48.1	8.5	4.2	13.9	13.9
						9.2	3.1	5.2	2.6	3.3	23.1	4.3
						13	6.6	2	8.7	1.7	11.6	17.2
						19	1.3	16.8	5.2	1.8	1.8	14.7
						5.2	10.7	5.1	16.1	6.4	1.7	22.8
						20.3	1.4	10.5	5.1	4.8	7.5	9.6
						21.7	1.7	2	9.9	21.7	21.6	4.3
						2.2		5.5	7.4	19.9	12.7	1.8
						4		63.4	5.7	34.5	1.2	3.9
						21.3		1.3	26.5	9.4	19.8	5.7
						1.4		6.9	52.9	16.8	9.1	2
						29.8		5.7	4.9	5.1	46	4.4
						5.3		23.1	3.9	8.1	1	3.6
						9.4		2.2	24.3	7.7	23.8	3.5
						7.8		1.3	16.8	12.7	9.5	49.8
						8.5		4.4	4.6	23.4	32.4	47.1
						18.5		8.6	17.6	14.6	8.1	13.5
						2.3		6.2	11.6	2.2	1	4.2
						10.3		6.1	6.9	3.9	4.2	8.1
						1.6		14.4	9.4	21.3	3	3.5
						4.6		1.8	9.8	1	20.2	21.1
						1.6		9.6	1.4	2.1	5.9	4.3
						3.5		7.9	8.2	12	2.5	9
						3.4		6.8	6	15.5	54	1.6
						1.7		11.3	5.5	3.3	1.6	7.8
						6.1		2.3	5.2	1.3	32.4	6
						11.2		1	8.7	2	1	82
						1		6	6.4	24.7	4.8	36.1
						11.2		1.3	12.5	13.1	23	1
						2.2		5.3	2.6	4.4	1.6	4.9
						16.3		5.3	49.8	3.8	2.3	1
						3.8		4	1.2	3.9	3.6	3.4
						4.8		47.7	41	1.8	5.1	4.9
						4		10.8	1.7	3.5	2	1.4
						36.9		5.5	21.2	7.4	12	9.6
						1		1.2	1	1.4	2.3	3.6
						5.1		10.8	7.4	2	1.2	6.8
						8.7		5.3	10.3	14.8	2	4.4
						9.5		4.8	10.4	2.7	6.6	22.5
						1.7		1.4	1.6	5.1	11.7	2
						7.4		9.6	9.6	10.4	18.3	12
						7.4		9.2	3.6	5.2	9.8	1
						1.2		11.8	26.4	8.6	17.7	11.1
						4.7		7.8	2	4	1.2	11.6
						1.6		7.8	30	15.3	6.4	18.9
						2.2		12.6	11.3	9.1	1	20.8
						14.3		9.9	3.3	1.4	11.8	1.2
						1.2		10.3	112.3	9.9	3.1	2.2
						1		13.7	66.3	1.4	2.7	3.5
						30.7		2.7	4.2	4.6	2	27.3
						1.6		1.8	13	1.4	4	1.4
						11.1		8.2	3.3	6.8	9.5	2.3
						7.2		1.2	1.7	86.1	2	34.7
						2		19.4	58.9	11.3	4.7	4.7
						5.5		18.5	41.9	1.3	1.2	5.7
						2.6		14	16.3	21.8	7.3	1.6
						1		1	9.2	58.4	8.5	3
						4.4		1	1	9.2	6.6	16.5
						9.9		15.6	6.9	6.2	5.7	8.1
						11.7		2.2	23	5.2	2	5.2
						14.7		7.5	1.7	4	3.5	6.9
						15.1		72.7	6.1	1.4	1.8	24.3
						4.8		2.6	7.2	67	1.8	35.8
						1.2		11.6	39.9	8.8	2.1	15.6
						2.6		9.1	1.7	3.5	20.2	18.5
						2.7		9.5	3.1	5.9	3.3	9.6
						1.4		1.3	10	10.3	1.2	3.4
						48		8.2	60.6	16.4	4.7	9.2
						1.4		4.3	22.9	6	12.7	5.2
						13.1		1.7	11.6	4.9	8.1	1
						2.1		9.5	2.6	6.2	7.4	2.1
						1.3		33	5.6	1.2	3	62.9
						10.8		10.7	8.5	2.7	35.5	3
						1.3		8.1	7	4.9	1.6	7.3
						7.2		4.7	8.1	1.8	2	9.8
						6		4.7	10.9	10.1	5.1	2.1
						1.6		7.2	5.1	7.5	1.6	39
						14.6		1.7	1.8	1.2	4.4	19
						11.8		1.8	3.8	1.2	10.8	1.6
						16.9		3	1.3	3.9	6.8	4.2
						3.5		4.8	9.6	12.9	2.1	11.1
						26.8		2.5	7.5	10.5	1.7	5.3
						6.5		1.6	5.2	8.6	7.9	4.6
						6.8		3.1	8.1	18.7	5.2	7.2
						10.8		4.4	4.7	2.5	1	8.1
						3.4		6	11.8	5.3	4	9.1
						2.9		2	3.9	4.7	2	14.4
						10.1		1.2	8.5	1.3	7.4	5.1
						3.1		4.9	1.3	1.8	5.5	12.6
						2.7		7.3	12.1	2.7	3	2.5
						4.4		1	4.3	4.7	1.4	2.3
						6.2		1.4	5.3	7.3	9.5	1.7
						12.4		15.6	8.8	8.1	1.2	7.5
						27.4		1.3	3.1	8.8	10.9	7.4
						10.7		6.1	2.5	7.7	7.4	14.4
						11.4		13.1	26.7	1.2	1.2	3.3
						15		4.8	10.3	7.9	1	1.7
						13.3		2.5	14.8	7	2.9	5.1
						2.1		1.6	1.4	8.8	9.4	1
						20.4		3.1	3.1	3.1	7.4	1.8
						3.8		4.4	25.1	9	5.6	2.7
						11.8		6	10.3	3.1	4.2	1.3
						7.7		2	18.9	8.5	5.2	3.8
						26.4		1.2	6.1	14.8	5.7	9.5
						21.2		4.9	1.8	9.4	4.8	23.7
						16.3		7.3	1.3	3.1	3.4	2.6
						6		1	10	1.2	2.7	1
						27.2		1.4	1.8	11.2	3.4	2
						26.5		15.6	7	1	2.7	5.9
						11.2		1.3	1.8	3.5	3.5	4.3
						4.6		6.1	32	7.7	20.2	1.8
						2		15.1	6.1	13.4	24.2	2.2
						9.2		11.8	3.1	8.1	13.1	2
						1.4		5.2	8.6	3.4	6.9	15.6
						10.5		15	5.3	10.1	2	5.3
						4.8		2	3.5	10.1	2.1	9.8
						6.5		15	1.3	4.8	7.3	13.5
						7.5		3.3	4.9	5.6	15.2	19.4
						5.6		3.8	17.2	2	15.6	20.7
						13.8		1.4	14.8	1	1.2	22.8
						1		7.5	6.4	13.7	5.1	2.3
						10		6.9	18.9	16.5	2	2.6
						5.6		6	29.8	1	15	5.2
						9		3.1	4.8	10	27.3	3.8
						24.6		2.6	2.1	1.3	11.6	1.7
						16.1		6.2	5.9	1.3	2	2.2
						1.4		4.3	11.2	2.2	2.6	2
						8.5		10	5.6	3.1	8.3	1.3
						1.7		6.5	1.3	1	1.7	58.6
						1.8		1.2	11.6	5.5	2.1	28.5
						3.5		2.1	1.7	1.2	2.2	3.5
						3.1		1.3	1.7	5.5	10.1	1
						2.2		3.4	6.4	16.1	1.8	37.6
						1		13	4	3.4	11.3	2.7
						13.1		1.4	1.2	7.5	28.6	87.5
						5.7		14.6	4.6	2.9	1	1
						7.3		1.3	6.4	1.3	1.8	15.9
						14.8		10.4	11.7	3.4	19.4	2.2
						2.7		1.4	18.2	6.6	1.8	7
						2.1		20.4	5.6	4.9	23.8	4.4
						4.8		9.8	2.1	7.7	18.5	1.4
						8.8		7.9	6.1	3.8	1	16.8
						4.2		4.8	45.6	2.1	10.9	8.3
						7.3		22.2	16.6	8.3	5.3	1.4
						6.6		6.2	15.5	100.2	15.2	1.2
						3.5		32.8	9.9	4	14.7	3.3
						1.6		9	22.1	12.6	4.3	2
						9.9		4.9	3	1.2	28.9	9
						11.2		6.4	3.3	3.1	6.2	10
						2.5		95	33	13.9	5.5	5.3
						24.6		20.8	1.4	14.2	24.7	2.2
						13.4		23.8	10.7	11.1	36.8	3.5
						3.4		11.6	6.2	1.4	1.2	45.6
						10.7		2.3	6.2	2.1	1.7	8.6
						10.1		1.3	4.6	16.1	8.3	1.8
						27		2	4.2	1	3	3.1
						4.7		2.7	6.5	56.9	12.9	3.1
						7.3		4.3	10.4	1.6	1	11.2
						1.6		12.6	17.6	1.3	2.7	2
						15.3		5.2	25.1	3.3	30.2	5.7
						14.3		5.6	13	1.8	11.7	6.9
						1.6		9.1	27.7	3.6	6	25.5
						9.9		14.3	6.4	1.6	12.1	53.2
						8.5		9.9	1	1	2.2	2.6
						6.6		2.2	34.1	2.2	2	2.1
						9.9		1.6	10.8	3.4	19.4	34.3
						6.8		5.5	11.2	5.6	1.4	7.4
						3.5		2.2	4.7	10.3	5.1	18.3
						14.2		9.2	11.6	23.1	1.2	2.1
						1		1.7	5.7	2.3	37.3	5.9
						5.2		4	1.8	19.9	14.7	4.9
						6.5		3.8	12	40.7	1.7	22.9
						8.3		14.4	24.4	4.4	10.5	1.2
						3.9		7.9	9.9	13.1	9.6	2.9
						8.5		2	10.4	1.6	16.5	1.7
						1.3		41.7	7.7	1.3	3.1	1.4
						1.8		29.1	20.9	9.6	2.2	15.1
						1		8.1	5.3	14.7	15.5	35.4
						15.6		9.2	4.3	8.7	1	27.8
						10.1		8.7	13.4	8.6	2.6	4.3
						2		3.5	2.5	54	1.7	6.2
						15.9		21.8	4	30.6	4.9	2.6
						10.5		8.8	9.4	1.6	2.5	10.4
						5.9		7.7	22.4	2.2	3.6	1.3
						12.6		24.2	12.2	2.7	8.2	12.1
						4		11.8	24.4	7.2	1.4	3.6
						4.9		6.4	17.2	2.3	6.9	10.5
						14.2		2.7	5.3	2.6	2.1	2.7
						3.6		9.8	16.1	10.9	1.6	7.7
						1.3		9.4	2.1	4.4	11.6	5.1
						2.1		16.6	1.8	1.7	1.3	1.3
						5.3		1	6.9	7.7	1	4
						1.3		32.1	2.5	14.3	3.3	27.7
						5.6		13.4	8.2	24.6	21.1	15.3
						1.4		16.1	4.2	4.6	7.7	1.2
						10.7		12.6	5.6	17.9	8.2	35.9
						1.3		1.4	3.4	2.2	28.5	3.5
						6.2		8.2	1.7	6.5	5.5	5.1
						1.8		33	7.8	27.6	2.2	3.5
						3.4		6.6	4.7	14.7	2.3	1.4
						9.1		2.5	4.7	8.2	13.3	11.7
						6		6.4	8.5	29.3	1.2	17.2
						2.1		6.9	40.3	2.7	7	4.6
						2.2		10.4	10	6.5	2.3	2.5
						4.6		3.5	1.2	4	2.1	6.6
						29.4		1.4	23.3	14.8	3.4	1.3
						2.3		1.6	10.4	5.2	13.7	4.3
						5.9		5.6	8.2	1.7	5.5	5.6
						16.8		16	2.7	10.9	9.5	9.6
						1.3		15.2	14.3	53.7	7.4	1.3
						2.6		10.7	14.7	14.3	26	10.8
						2.3		29	3.1	10	2.7	17.8
						20.8		1.4	67.1	2.2	10.4	19.4
						7.2		1.4	7.2	9.4	6.2	19.1
						15		35.5	10	2.2	1.7	1.8
						4		3.1	22	29.1	15.9	1
						4.8		50.2	1.2	30	1.2	19.4
						2.9		10.5	12.1	36.8	2.1	1.7
						14.2		50.2	23.4	38.9	31.7	9.8
						6.4		1.2	8.8	1.4	12.6	16.9
						3.4		9	16.9	10.3	9.8	7.9
						2.2		4.2	1	4.6	50.2	5.3
						8.2		7.2	8.5	11.2	2	8.2
						10.7		6	6.4	4.2	15	2.3
						8.3		3.3	9	11.8	5.2	10.4
						6.2		2	86.8	1	4.8	9.4
						2.9		6.8	3.4	2	2.2	6.8
						1		6.5	31.7	8.2	18.3	20.3
						1.4		2.3	46.8	11.3	10.7	5.3
						3.5		9	1.3	2	15.6	3.1
						43.3		17.2	11.4	10.9	27.4	1.2
						6.4		12.9	28.2	19.4	3.5	12.4
						9.5		16.1	20.5	5.1	2.3	2.7
						64.6		13.3	7.9	7.9	11.8	5.3
						3.6		12	2.2	3.8	7.5	9.9
						2		31.1	1.2	2	1	1.4
						1.6		11.8	7.7	2.1	1	3.6
						4.8		3.6	4.7	7.7	4.9	1.4
						1.4		1.7	8.2	21.6	1.7	6
						6.9		2	1.2	4.8	16.8	5.7
						7.5		83.3	4	18.5	15.2	1
						1		5.7	13.9	1.7	8.8	1.3
						16.6		17	2.9	9.4	2	4.9
						3.5		1.6	5.9	3.6	5.3	3.6
						12.1		4.9	13	14.4	5.7	15.7
						1.3		3.6	1.2	7.4	6.4	6.5
						16.6		2.2	11.1	6	17.2	4
						10.5		2.1	9.2	23.1	1.4	29.6
						6		16.9	5.9	14.6	1.4	13.3
						4		2.7	3.5	8.5	15.7	19.2
						13.3		16.8	5.5	1.2	12.4	20.7
						1.2		1.7	4.2	1.6	8.1	5.3
						4.7		3.4	6.5	8.6	2	1.4
						1.4		39.9	3.5	2.6	12.1	2.1
						2.1		8.1	2	1.3	1.3	2.9
						1.8		10.5	5.1	12.9	12.6	6.9
						6.6		6.5	10	27.8	6.4	9.6
						14.6		20.8	16.6	10.3	2.3	1.6
						3.6		9.1	4.8	7.8	1.8	20.2
						1.6		22.2	16.3	4.4	7.2	1
						7.7		15.6	2.9	10.8	12.5	4.6
						10.8		1.7	1.2	4.9	10	17.4
						9.4		1.8	4.7	3.9	13	3
						1.6		14.6	14.7	2.5	19.8	2
						1.8		1	5.7	1.3	2.1	1.3
						33.7		25.9	4.2	10.4	13.8	2.5
						2.6		6.4	2.7	6.9	6.6	2.5
						4.4		21.1	19.2	2.7	2.2	3.9
						1		20.5	11.7	23.8	5.2	11.1
						1.3		3.4	4.2	2.5	3.4	4.6
						13.3		1	4.6	3.9	3	3.3
						16		10.8	22.1	4.4	2.5	10.9
						7.7		5.6	3.3	17.8	5.7	14.6
						6.1		6.1	49.1	12	1.2	3.6
						17		11.6	14.7	1	13.3	7
						18.3		1.3	13.4	38.2	6.2	1.8
						38.7		4.2	4	13.3	5.7	9.5
						31.2		23.7	2.3	5.5	6	3.9
						1		7	11.8	3	20.5	6.6
						1.3		8.8	3.4	8.2	24.6	4.2
						11.3		13.1	5.7	27.3	10.9	2.5
						1.7		2.1	8.1	18.2	3.4	4.6
						7.3		6	4.9	12.6	4.6	16.9
						7.7		2.9	63.1	4.2	1.2	3.5
						3.9		2.3	12	1	11.6	3.9
						2		7.8	2.2	4.8	5.7	11.1
						12.4		13.9	45.2	16	6.9	4.6
						4.7		13.7	4.9	5.1	32.1	3.3
						14.6		9.8	6	13	29.5	10.9
						4.7		15.9	3.4	11.7	49.3	14.6
						7.7		21.3	9.1	20.4	21.3	3.6
						6.9		17.7	25.1	19.6	4.8	7
						4.3		3.3		20.7	1	1.8
						2.7		5.7		23.7	3.9	9.5
						14.7		19.4		10.8	1	3.9
						20.4		1.2		19.4	16.1	6.6
						12.9		1.4		1.7	31.1	4.2
						17.4		3.1		1.6	2.2	2.5
						2.9		1		4.3	3	4.6
						26.5		2.7		13.1	1.3	16.9
						1.2		16.4		4.7	38.1	3.5
						25.7		8.7		3.4	1	7
						3.5		1.3		11.3	6.6	4.6
						2.6		2.7		19.9	5.3	4.3
						1.7		2.7		2	6.9	1
						11.1		9.6		7	1.8	1.2
						2		19		5.5	6.9	2.6
						1.3		5.1		1.4	9.2	12.4
						3.3		4.8		7.2	3.4	8.7
						15.6		8.7		1	6.1	1
						1.2		7.4		9	9.9	6
						9.9		20.7		1.3	1.8	29.3
						10.9		13.5		41.5	2.6	10.8
						12.6		4.7		1	10.1	6.9
								3.4		1.6	1.8	52.8
								12.9		1.8	1.4	7.8
								1.3		1.7	1.4	112.2
								4.4		27.8	5.2	7.9
								6.2		1	12	15.7
								6.1		5.2	6.8	7.3
								15.1		7	14.3	4.4
								10.7		21.7	3.8	1.6
								9.6		12.7	1.2	11.6
								9.1		3.5	6.4	72
								6.8		3.6	38.5	21.2
								1.7		7.3	1.2	2.3
								8.6		6.6	11.7	6.8
								9.2		4.9	9	3.4
								7.7		11.4	4.4	1
								1.2		6.6	3.5	10.4
								23.3		4.3	1.3	1.7
								32.4		2.2	6.1	2.2
								27.6		5.2	2.2	93.7
								8.1		17.9	5.5	15.9
								2		15.5	16.5	23.4
								8.5		20.5	6	24.4
								1.3		3.4	9.6	73.8
								4.6		8.3	9.6	2
								7.4		6.2	9.4	1.2
								1.4		2.1	6.6	14.4
								5.2		1.6	15.1	6.9
								3.4		16.9	23.9	1.2
								28		60.2	6.5	3.8
								6.9		2.5	4.2	11.7
								12		1.3	5.3	8.3
								2.9		7.4	5.5	5.6
								1		3.4	18.6	7
								4		15.9	2	11.4
								2.6		1.3	3.4	1.3
								36.1		1	4.8	4.7
								4		2.7	4.4	3.3
								13.3		5.9	3.1	5.7
								2.3		12.6	28.7	1.3
								1.4		1.8	23.4	4.6
								2.9		1.4	8.7	1
								4		4	2.6	9.1
								4.8		27.6	20.7	5.5
								2.9		4	3.4	1.7
								1.4		7.7	5.1	13.3
								4.4		2.1	11.8	2.9
								16		3.4	68.9	11.1
								11.3		1.7	2.9	2
								15.1		4.9	20.5	52.5
								6.4		8.3	16.6	4.4
								26		15.5	1.6	4.3
								1.3		7.7	11.2	3.3
								3.4		1.8	12.6	3.3
								5.3		6.4	2.5	1
								23.9		1.6	13.1	3
								1.6		4.7		10.5
								5.9		16.1		1.8
								17.2		2.6		17.3
								13.7		14.3		2.9
								1.4		19.5		6.2
								4.8		19		1.6
								5.2		9		2
								1		2.5		2
								1.8		6.1		36
								5.1		5.6		2.5
								13.8		2.7		1.2
								5.9		6		10
								1.8		3.3		9.8
								9.6		6		4.2
								1.3		3.6		30.3
								29		20.8		22.8
								14.7		39.1		1
								1.8		2.2		16.4
								4		39.7		1.6
								49.4		1.8		1.6
								7.8		8.6		7.7
								3.3		2.1		93.6
								5.2		7		6.6
								10.8		1.2		7.3
								8.5		4.9		2.7
								19.5		7		4.2
								22.4		1		2.3
								2.5		1		4.6
								9.1		1.2		16.1
								7.7		3.5		1.3
								5.1		26.3		4.6
								1.2		1		16.8
								1		5.5		1.6
								4.8		2.2		8.2
								14.4		19.4		54.6
								1.6		44.5		1.2
								16		4.3		12
								1.6		3.6		8.7
								7.2		1		2.3
								26.5		9.8		5.3
								13.5		15.7		1.2
								7.5		13.8		4.4
								43.3		6.1		7.4
								2.1		10.8		15.5
								14.3		19.4		2.3
								8.8		3.1		11.1
								3		2.6		94.5
								5.6		9.6		7.8
								4.3		11.7		2.2
								19.4		26.7		8.6
								5.3		22.5		9.4
								8.7		17.6		34.6
								6.5		1.8		49
								5.6		4.3		11.7
								10.8		4.2		49
								1.4		6.1		11.7
								12.4		9.2		2.5
								4.2		3.6		6.8
								8.7		28.9		1.2
								5.9		46		14.4
								1.2		3.8		7.7
								8.2		4.3		2.6
								2.3		2.5		5.7
								10		1		5.9
								1.8		5.1		13.4
								10.9		21.3		1
								4.3		15.9		16.4
								32.1		17.4		7.7
								22.5		4.4		3.3
								12.1		8.1		1.4
								1		1		2.2
								4.9		13.9		4.6
								5.7		9		3.5
								13		52.9		1.2
								12.9		3		2.9
								12.1		7.7		1.3
								2.9		13.7		17.4
								36		8.5		39.4
								3.8		1		82.9
								6.4		3.1		36.5
								10		4		3.1
								5.7		1.2		10.4
								1.8		8.2		3.3
								5.6		2.7		4
								8.2		4.7		2.7
								10.3		1		2.5
								4.3		1		4.9
								11.8		11.3		3.6
								5.1		19		21.3
								11.7		10.1		1
								3.1		49.3		1.4
								6.5		4.3		3
								5.7		4.4		12.4
								14		7.5		6.1
								22.2				1.2
								10.4				36.4
								4.4				5.2
								9.2				9.1
								3.5				6
								6.5				22.1
								1.4				9.9
								21.2				6.1
								10.9				7.7
								4.4				8.5
								4.7				7.4
								3.5				1
								3.4				1.7
								2.6				4
								9.2				1.4
								9.2				6.2
								12.7				4
								5.9				27.8
								9				1.2
								21.5				25.5
								14.6				8.8
								10.1				4.2
								12.7				1.4
								15.9				3.4
								6.5				3
								6				1.7
								1.4				1.3
								16.5				11.3
								9.1				1.4
								2				2.9
								2.5				11.7
								9.4				3
								4.7				1.8
								24.3				11.6
								6.6				3.8
								13.3				1
								4.7				7.4
								3.9				14.6
								7.5				3.6
								3.4				3
								3.9				3.9
								6.1				1.8
								9.2				14.7
								1.2				2.2
								15.7				2
								10.3				3.1
								1.4				26.3
								11.1				2.9
								3.4				4
								7.5				1
								1.7				2.6
								1.4				7.3
								32.9				1.2
								7.2				1.4
								8.7				14.3
								13				26.5
								4.6				3.4
								9				1.2
								5.9				32.6
								1.2				9.8
								27.2				17
								55.1				1.7
								4.9				2.9
								1.4				4.9
								8.2				1.2
								3.9				1.8
								11.6				3.1
								12.6				3.5
								8.6				3.9
								7.5				20.8
								4.3				12.7
								6				2.6
								4.9				37.2
								15				34.1
								1.6				1.6
								7.4				2.2
								10				5.1
								3.1				18.1
								12.9				1.4
								1				1.3
								2.7				20.5
								2.7				4.3
								20.5				4.9
								19.2				13.4
								24.4				2.9
								27.6				5.9
								2.7				14.7
								9.6				11.4
								22				51.4
								5.7				6.5
								30.4				71.6
								4.2				3.8
								1.8				1.4
								5.7				10.7
								10.7				71.6
								3				3.8
								1.8				1.4
								1.3				13.7
								1				1
								11.8				1.6
								10.1				25.6
								13.1				4.2
								1.6				5.3
								10.8				2.3
								6.9				17.4
								6.5				15.2
								5.5				4.9
								2.2				11.2
								7.3				9.5
								8.3				4.4
								15.9				1
								4.8				1.8
								18.9				17.3
								1.7				1.2
								26.7				1.6
								5.2				32.5
								4.3				1.6
								1.6				1.7
								10.4				42.6
								3.4				10.7
								11.8				4.7
								10.3				2.6
								12.2				2
								22.5				5.2
								1				2.2
								6				2.9
								1.7				3.5
								1.4				3.1
								28.7				15.7
								18.7				14.3
								2.9				1.4
								1.8				2.1
								11.4				3.1
								2.1				7.7
								6.1				2.2
								9.1				80.9
								6.1				5.3
								15.5				10.8
								9.1				15.2
								3.5				7.5
								3.3				9.5
								36.9				15.7
								3				8.1
								4.6				9.6
								12.1				5.7
								6.6				2.1
								1.8				20.2
								13.5				9.6
								2.5				1.2
								9.1				23.8
								25.7				11.3
								10.7				3.5
								1.7				6.5
								1.6				1.3
								4.8				1.4
								1.7				1.4
								15.3				4.4
								2				13.5
								1.4				1.2
								4.4				4.4
								11.8				1.7
								6.8				17.2
								9.2				4.3
								6.6				11.3
								9.5				2.9
								6.1				5.3
								2				8.5
								2.2				4.3
								5.6				1.7
								5.7				3.9
								6.6				9.8
								3.4				5.1
								14.6				14.4
								1				4.3
								6.6				19.8
								4.2				2.9
								7.5				2.1
								6.1				20.4
								6				5.2
								51.6				55.8
								13.5				15.9
								21.3				1.2
								7.5				9.8
								1.4				2.6
								11.2				11.3
								1.7				2.9
								10.5				11.2
								6.9				3.8
								1.7				3.1
								8.2				1.3
								1.6				6.4
								1.2				2.9
								2.5				14.8
								14.8				1.3
								11.7				10.8
								1.7				39.3
								10				16.5
								12.5				41.5
								5.5				1
								2.5				12.2
								2.5				21.2
								2.1				1
								7.7				1.4
								6.1				2
								8.8				3.1
								10.5				54.7
								1.4				18.7
								3.5				1.7
								10.7				6.9
								5.6				2.2
								3.6				8.1
								3				1.8
								10				2.9
								2.9				1.4
								12.4				3
								1				1.4
								22				5.9
								10.3				5.7
								1.4				10.4
								18.7				7.7
								4.3				3.4
								1.2				7.5
								13.1				3.3
								25.6				4.4
								1.8				6.1
								6.6				32.8
								5.6				15.6
								63.6				66
								18.5				19.4
								10.8				4.3
								2.2				28.7
								29				1.7
								25.4				2.1
								2.6				11.2
								2.9				5.3
								9.9				20.4
								88.9				8.2
								1				13.8
								14.4				3.4
								1.6				7.2
								6.6				6
								5.7				14.6
								9.6				9.9
								21.7				2.5
								2.9				3.5
								18.5				18.7
								12.6				1
								37.4				4.4
								8.8				1.6
								18.1				5.6
								22.1				1
								8.2				8.6
								5.9				6.2
								1.3				4.3
								1				22.8
								1.4				6.2
								9.1				13.1
								1.7				8.7
								3.3				9.2
								1.7				6.2
								2				11.1
								57.3				1.2
								21.5				3.8
								24.4				44.1
								17.9				5.9
								44.6				2.1
								9.4				2
								12.9				1.3
								11.1				3.5
								22.2				3.4
								3.3				5.6
								10.3				17.2
								5.5				19.2
								7.2				3.5
								2.5				4
								22				16.1
								3.8				4.7
								1				2
								10.5				1.2
								15.5				1.3
								2				9.6
								1.3				2
								5.6				6.4
								9.1				7.7
								10.4				1.2
								1				18.5
								27.7				7.7
								3.9				2.6
								3.4				2.3
								21.1				5.2
								15.6				15.2
								7				5.2
								6.4				83.1
								6.8				5.7
								3.8				2.6
								5.7				2
								2.2				16.8
								1.7				14.3
								1				10.8
								6.5				1.2
								12.6				6.6
								4.3				7.4
								2.9				17.4
								1.4				8.5
								1.7				45.4
								14.4				1
								1				8.5
								6.4				1.6
								1				3.5
								3.3				1.2
								8.7				12.2
								9.5				1
								4.3				1
								2.2				1.7
								14.3				2.9
								6.5				13.8
								1				3.8
								2.6				25.9
								20.5				1.8
								7.3				1
								12.9				11.3
								4.2				1
								2.9				4.4
								12				7.8
								10.9				49.7
								23.3				19.1
								2.9				1.2
								43.7				1.6
								19.9				2.6
								9.9				1.3
								1.2				12.9
								5.7				49.7
								10.4				19.1
								1.6				1.2
								1.3				1.6
								2				2.6
								4				1.3
								1.3				12.9
								21.2				6.9
								8.7				25.7
								1				37.6
								3.3				10.8
								25.9				7.7
								2.7				12.2
								3				6.8
								16.8				2.2
								11.7				10.8
								10.1				5.5
								6.9				12.1
								1.8				16.5
								4.7				4.4
								64.7				4.4
								5.3				4.2
								3.4				1.7
								10.5				2.5
								1				5.5
								9.4				19.5
								2				2.2
								1.6				5.1
								2				2.1
								10				25.7
								10.9				9.6
								4.8				9.2
								17.6				8.6
								2.5				4.3
								1.2				8.5
								4.9				1.4
								7.7				14.8
								3.8				3.3
								3.6				6.6
								13.7				1.6
								1.8				9.9
								16				11.2
								15.2				1.2
								1.3				3.6
								15.7				24.2
								6.5				6.9
								8.5				2.1
								2.6				1
								26				8.5
								1.7				3.1
								3.8				2.3
								15				2.2
								11.8				13.4
								1.6				1.3
								14.3				27.3
								1.8				12
								7.5				1
								6.5				17
								11.7				5.1
								2				1.2
								8.5				2.3
								2				8.6
								13.5				5.1
								4.3				2.5
								21.6				10.3
								3.4				2.7
								2.2				26.7
								3.9				6.6
								7.3				7.5
								3.1				4.4
								14.2				15.6
								6.4				10.1
								27.3				2.6
								17.2				47.6
								4.6				33.4
								5.3				5.7
								14				2.9
								1.7				3.9
								8.1				1.8
								9.4				12.4
								11.6				1
								25.5				1.7
								2.9				6.1
								1.4				15.1
								1.2				2.1
								2.7				11.2
								1.2				26.3
								13.1				1.6
								12.2				11.1
								1.4				7.8
								2.7				66.2
								4				65.4
								2.5				6.1
								5.2				28.2
								2.1				9.6
								22.4				5.6
								1.3				8.8
								31.9				2
								9.6				4.2
								3.9				3.1
								18.9				8.6
								7.3				61.8
								20.5				1.4
								1.6				1.4
								12.1				9.6
								4.9				1.2
								5.7				3.3
								8.7				2.2
								5.1				5.6
								15.1				1.2
								1.4				9.1
								11.7				9.2
								10				2.5
								9.6				8.3
								13.5				3
								39.9				16.4
								3.6				8.6
								1.6				1.3
								1.6				5.3
								15.1				16
								1.7				1.7
								7.4				1.6
								3.8				2
								1.3				2
								5.3				1.7
								2.2				10
								9.2				43.2
								5.5				4.2
								1.4				6.2
												3.6
												20.5
												2.6
												5.9
												2.1
												1
												15.2
												31.2
												16.4
												13.8
												27.3
												6
												3.4
												19.5
												6
												19.9
												8.8
												2.6
												3.8
												10.3
												8.3
												1.8
												1.8
												4.6
												1
												11.2
												6.9
												1.8
												2.9
												59.4
												26.3
												2.3
												2.1
												11.2
												2.2
												1.3
												1.4
												9.5
												3.3
												1.2
												1.7
												5.2
												3
												5.6
												3.6
												2
												1.2
												4.7
												2.7
												2.9
												1
												2.5
												1.7
												13.1
												18.6
												1.4
												7.7
												1.2
												5.1
												9
												17.4
												10
												1.2
												8.8
												4.2
												33.2
												5.6
												1.6
												4.2
												3.1
												2.2
												2.9
												13.5
												1.8
												35.6
												29.3
												16.3
												1.3
												2
												57.2
												3.8
												4.6
												2.9
												14.4
												8.3
												20.2
												24.4
												1.2
												66.8
												11.6
												4.7
												2.7
												5.3
												11.6
												7.2
												41.2
												25
												1
												3.4
												2.6
												20.3
												1.4
												6
												10.9
												13.1
												5.1
												2.9
												20.7
												2.3
												2.2
												5.5
												4.7
												1.2
												9.4
												4.4
												36.7
												2.2
												9.2
												1.3
												8.1
												1
												13.7
												3.9
												7
												2.1
												15.1
												3.1
												8.5
												2.1
												20.2
												3
												27.8
												14.3
												7.8
												1.6

## Sheet: Fig. 3b
same time		mock 90 min (1exp) + mock 90min (2 exp) (16%)	mock 90 min (1exp) + mock 90min (2 exp) (16%)	Rif1 90 min (1exp) + Rif1 90min (2 exp) (38% rep)	Rif1 90 min (1exp) + Rif1 90min (2 exp) (38% rep)
	Chi2 p-values	Mean	SD	Mean	SD
No	3.20585	83.3654	6.36979	98.8746	5.8699
J	4.47053	46.8926	9.31166	26.0499	3.23511
Pin	6.09964	0.384597	0.035894	0.507687	0.034577
Pout	6.65503	0.067897	0.01671	0.150076	0.027121
Ploc	5.74277	0.432029	0.034492	0.319026	0.032154
d	3.81621	127.878	17.0219	83.9529	14.6917
theta	45.303	0.280653	0.024915	0.456815	0.008017
	signifcantly different

## Sheet: Fig. 3d
replication Foci count
Delta Mock foci	Delta Rif foci
22	949		Mann Whitney p-value < 0.0001
292	415		two-tailed
139	375		Median of Delta Mock	248
23	455		Median of Delta Rif1	512
487	518
128	218		Mean ± SEM of Delta mock	302,8 ± 14,46, n=237
173	1431		Mean ± SEM Delta Rif1	762,8 ± 42,83, n=230
106	915
171	506
129	284
143	611
10	1247
7	1849
489	1366
175	264
182	1111
267	1303
197	1220
238	1825
152	750
167	74
167	1481
35	835
191	495
228	920
560	634
589	368
173	891
182	878
199	223
195	1033
163	288
103	1225
169	99
181	653
172	810
4	997
210	297
276	573
216	153
207	430
14	465
173	746
192	1234
347	166
23	218
481	997
776	332
286	1609
233	921
334	610
297	1586
192	241
136	366
354	2085
192	875
217	457
724	200
320	586
151	1034
224	827
240	755
188	1609
24	410
486	1323
204	853
711	1823
256	1574
132	2258
1	1203
194	559
298	433
241	1356
248	392
272	1714
224	1611
325	677
195	1102
306	385
276	113
413	84
521	403
226	1433
202	1154
208	1509
20	1
27	1039
129	204
221	2958
263	306
288	493
275	441
217	1059
363	1682
436	1890
222	102
365	1381
267	732
319	304
178	166
43	680
273	380
35	297
478	1493
24	176
32	200
294	337
160	599
164	477
257	876
342	296
98	298
534	415
271	1074
293	1078
283	118
139	1437
305	1059
56	50
702	2149
292	1542
66	2704
313	354
411	430
379	345
512	674
494	2475
420	482
403	1987
327	566
318	988
107	120
38	1438
48	432
288	69
240	282
520	94
529	1616
346	1815
193	2146
2	360
226	461
1093	353
479	806
274	266
691	57
925	231
103	298
118	281
334	546
240	379
312	285
195	324
425	1203
372	1701
357	3212
273	539
536	109
783	1440
298	437
170	720
240	2868
123	382
75	716
175	287
223	395
329	1022
204	1309
241	567
58	746
259	348
149	141
16	606
190	2470
301	962
304	937
173	378
80	1200
149	492
302	215
101	336
773	262
117	235
455	374
549	1198
43	179
497	681
388	169
25	35
346	40
302	456
494	116
166	601
415	1464
443	633
341	766
355	258
224	434
187	162
266	2507
239	275
189	73
203	334
299	208
842	56
150	1477
285	199
295	482
779	1739
471	116
971	340
24	1701
861	985
659	120
101	175
746	1211
413	200
557	840
361	327
697	223
547	2797
861	168
673	243
667	26
473	292
649	224
1	912
827	276
750	253
848	158
754
12
160
206
317
1035
978

## Sheet: Fig. 4b
	Mann-Whitney Test U-Test													Fork density D Mock										Fork density DRif1								Frequency of initiation DMock										Frequency of initiation Rif 1
comparison DMock- DRif1	p-values													x values	0.0833333	0.25	0.416667	0.583333	0.75	0.916667				x values	0.0833333	0.25	0.416667	0.583333	0.75	0.916667		x values	0.0833333	0.25	0.416667	0.583333	0.75	0.916667				x values	0.0833333	0.25	0.416667	0.583333	0.75	0.916667
center rep class [classes]	Idt	FD	ETED	EL
0.083 [0-0.17]	0.231547	4.617e-12	0.165799	5.89602e-10										y values	0.0254777	0.124183	0.222222	0.181818	0.117647	0.166667				y values	0.0344828	0.125	0.222222	0.285714	0.0659341	0.0666667		y values	7.18615e-05	0.000148214	0.00051875	0.000553333	0	0				y values	0	0	0.000737778	0.000461111	0.000184444	0
0.25 [0.17-0.33]	0.906729	0.927373	0.0253073	0.328025											0.0123457	0.0740741	0.0578035	0.0517241	0.111111	0.0833333					0.0465116	0.0769231	0.0438596	0.147059	0.0714286	0.103448			3.43685e-05	0.000125758	4.89676e-05	0	0	0					0.000131746	0.000128682	0	0	0	0
0.42 [0.33-0.50]	0.269404	0.0639211	0.972332	0.760555											0.0130719	0.025641	0.163265	0.113924	0.163934	0.0307692					0.0289855	0.0769231	0.166667	0.152174	0.0810811	0.0689655			3.64035e-05	0	0.000356989	0.000299099	0.000291228	0					8.13725e-05	0.000134959	0	0.000313208	0	0
0.58 [0.50-0.67]	0.0306777	0.0139877	0.714479	0.189269											0.00913242	0.0833333	0.0638298	0.181818	0.21875	0.1					0.0125	0.0344828	0.0763889	0.100529	0.173333	0.075			2.53823e-05	0.00010641	0	0.000532051	0.000691667	0					0	0	6.74797e-05	0.00012029	0.000415	0
0.75 [0.7-0.83]	0.00099783	0.125902	0.0284814	0.116537											0.0203046	0.0373832	0.142857	0.0769231	0.2	0.166667					0.0143885	0.0454545	0.177778	0.142857	0.212766	0.047619			5.67521e-05	0	0	0	0	0					4.00966e-05	0	0.000381609	0	0	0
0.92 [0.83-1]	0.0335746	0.0133917	0.469575	0.462473											0.0217391	0.0384615	0.101449	0.115385	0.111111	0.142857					0.0677966	0.0337079	0.0294118	0.0795455	0.111111	0.125			6.08059e-05	0	0.000153704	0	0	0					0.000197619	0	0	0	0	0
	signifcantly different														0.020202	0.0769231	0.333333	0.122449	0.0714286	0.05					0.0444444	0.142857	0.0703125	0.115385	0.25	0.133333			5.64626e-05	0	0.00110667	0.000251515	0	0					6.66667e-05	0	6.66667e-05	0	0	0
															0.025	0.0909091	0.166667	0.166667	0.144578	0.166667					0.03125	0.142857	0.22807	0.111111	0.209302	0.0833333			7.00422e-05	0	0.000395238	0	0.000553333	0					8.85333e-05	0.000190805	0.000474286	0	0.000632381	0
															0.00787402	0.0614035	0.113772	0.142857	0.142857	0.0526316					0.0103093	0.131148	0.145455	0.175	0.16	0.0909091			2.18709e-05	0.000130196	0	0	0	0					0	0.000245926	0	0	0	0
															0.0327869	0.0833333	0.0666667	0.222222	0.111111	0.0851064					0.0434783	0.0720721	0.150538	0.111111	0.166667	0.122449			9.22222e-05	9.54023e-05	0	0	0	0					0	6.14815e-05	0.000375141	0	0	0
Delta mock	Idt			FD			ETED			EL					0.00787402	0.0740741	0.125	0.142857	0.151515	0.0294118					0.0384615	0.0561798	0.0833333	0.0555556	0.25	0.166667			2.18709e-05	0	0	0	0.000790476	0					0	5.0303e-05	0	0	0	0
	mean	sd	n	mean	sd	n	mean	sd	n	mean	sd	n			0.0147059	0.0277778	0.428571	0.153846	0.142857	0.0714286					0.00787402	0.104762	0.0718232	0.0909091	0.125	0.125			4.12935e-05	0	0.00158095	0	0	0					0	0.000307407	5.82456e-05	0	0	0
	1.2e-05	8.8e-07	3195	0.00689522	0.000347417	3195	34.9254	1.94149	315	3.52765	0.113416	868			0.0104712	0.222222	0.105263	0.16	0.1	0.0625					0.0189573	0.0851064	0.125	0.212963	0.1	0.1			2.92769e-05	0.000922222	7.79343e-05	0.000614815	0	0					0	0.00014188	0.000145614	0.000386047	0	0
	0.000118	1.34e-05	277	0.0860654	0.00390965	277	23.8105	1.19131	409	7.21651	0.254607	642			0.0115607	0.161972	0.166667	0.2	0.0666667	0.142857					0.00571429	0.0625	0.285714	0.222222	0.113208	0.0909091			3.21705e-05	0.000379739	0	0	0	0					0	9.7076e-05	0.000790476	0	0	0
	0.000247	2.72e-05	262	0.137045	0.00593118	262	17.6495	0.685518	505	8.20979	0.297734	715			0.0136986	0.0957447	0.126984	0.222222	0.125	0.166667					0.0105263	0.0689655	0.15	0.111111	0.142857	0.0833333			0	0.000237143	0.000341564	0	0	0					2.94326e-05	0	0	0	0	0
	0.000191	2.3e-05	229	0.146194	0.00473484	229	14.5178	0.530227	506	9.08247	0.367892	679			0.0227273	0.0588235	0.4	0.111111	0.125	0.333333					0.00763359	0.122807	0.104167	0.16875	0.2	0.166667			0	0	0.00184444	0	0	0					0	0	0	0.000100606	0	0
	0.000165	2.68e-05	220	0.131406	0.00441706	220	13.5401	0.508008	312	10.488	0.552907	418			0.00787402	0.0555556	0.166667	0.0128205	0.125	0.142857					0.021978	0.15625	0.132353	0.2	0.2	0.03125			2.19577e-05	0	0	0	0	0					6.21723e-05	0.000251515	0	0	0	0
	6.4e-05	2.44e-05	169	0.103656	0.00431917	169	21.2059	5.42564	17	24.85	4.52366	40			0.0150943	0.0769231	0.0813953	0.166667	0.111111	0.111111					0.0144231	0.0588235	0.25	0.0833333	0.222222	0.1			4.20786e-05	0	6.01449e-05	0	0	0					2.73927e-05	5.37217e-05	0	0	0	0
															0.0142857	0.206897	0.5	0.166667	0.111111	0.1					0.0141844	0.0714286	0.0629371	0.05	0.125	0.111111			4.00966e-05	0.000754545	0.00276667	0	0	0					3.98082e-05	0	6.66667e-05	0	0	0
Delta Rif1	Idt			FD			ETED			EL					0.0183486	0.0793651	0.172414	0.285714	0.2	0.142857					0.0149254	0.0952381	0.2	0.125	0.125	0.0555556			5.12346e-05	0.000230556	0.00065098	0	0	0					0	0.000143723	0	0.000368889	0	0
	mean	sd	n	mean	sd	n	mean	sd	n	mean	sd	n			0.00568182	0.0490196	0.166667	0.166667	0.0909091	0.142857					0.025641	0.108911	0.0967742	0.0666667	0.1	0.1875			0	0	0	0	0	0					0	0.000145614	0	0	0	0
	1.65e-05	1.47e-06	2462	0.010745	0.000545164	2462	32.4153	2.01674	301	4.7072	0.14468	847			0.00757576	0.0666667	0.108696	0.1	0.125	0.1					0.0666667	0.0833333	0.132353	0.188679	0.111111	0.15			0	0	0.000190805	0	0	0					0	0.000134959	0.00032549	0.000526984	0	0.00184444
	0.00012	1.04e-05	541	0.0852436	0.00281882	541	21.5932	0.753139	853	7.1388	0.17971	1304			0.0136986	0.030303	0.107143	0.153846	0.205882	0.08					0.0119048	0.037037	0.166667	0.130435	0.142857	0.1			3.81609e-05	0	0	0	0	0					0	0	0	0	0	0
	0.000173	1.3e-05	558	0.121829	0.00343887	558	17.5167	0.437391	1170	8.37062	0.215419	1627			0.0465116	0.00952381	0.133333	0.214286	0.147059	0.142857					0.033557	0.0518519	0.0571429	0.1	0.0909091	0.134146			0.000131746	0	0	0	0.000691667	0					0	5.37217e-05	0	0	0	0.00050303
	0.000224	1.42e-05	650	0.135301	0.00300077	650	14.4231	0.257416	1963	9.05439	0.208972	2482			0.0114286	0.15625	0.2	0.103448	0.0625	0.166667					0.0153846	0.0232558	0.176471	0.0714286	0.0434783	0.114286			3.18008e-05	0.00024058	0	0.000461111	0	0					0	0	0.000614815	0	0	0
	0.000243	1.85e-05	650	0.125242	0.00251723	650	15.2542	0.305968	1475	11.8732	0.321788	1924			0.0116279	0.0733945	0.100917	0.25	0.0909091	0.166667					0.0337079	0.0514706	0.0181818	0.235294	0.152174	0.0757576			0	6.36015e-05	0.000165174	0	0	0					6.43411e-05	5.26984e-05	0	0.000425641	0.000425641	0
	0.000103	1.57e-05	498	0.0949816	0.00267815	498	18.7375	0.749873	259	17.1553	0.870145	438			0.0252101	0.3	0.0625	0.166667	0.0588235	0.0138889					0.00492611	0.0756303	0.0285714	0.114583	0.0909091	0.0535714			4.72934e-05	0.000790476	0	0	0	0					0	6.43411e-05	0	0.000335354	0	0
															0.016	0.333333	0.0841121	0.16	0.125	0.166667					0.00980392	0.16	0.16	0.0588235	0.102362	0.111111			4.46237e-05	0.00138333	8.71391e-05	0.000263492	0	0					0	0.000307407	0.000395238	0.000178495	0	0
															0.0135135	0.148148	0.103448	0.075	0.1	0.166667					0.00956938	0.166667	0.0175439	0.123596	0.102857	0.0147059			3.76417e-05	0.000276667	0.000197619	0	0	0					2.66026e-05	0.000425641	0	0.000283761	0.000335354	0
															0.0127389	0.2	0.272727	0.0769231	0.125	0.1					0.00966184	0.125	0.105769	0.12069	0.243902	0.1			3.56989e-05	0.000790476	0.000922222	0	0	0					2.68608e-05	0	0.000162745	0	0.000790476	0
															0.0833333	0.0754717	0.121212	0.153846	0.142857	0.125					0.00869565	0.05	0.0425532	0.125	0.111732	0.0588235			0	0.000138333	0.000263492	0	0	0					2.4163e-05	7.18615e-05	0	0	0.000251515	0
															0.0416667	0.0526316	0.125	0.166667	0.125	0.0769231					0.0135135	0.02	0.152542	0.205882	0.0416667	0.0833333			0.000122963	0	0	0	0	0					2.53823e-05	0	0.000335354	0.000395238	0	0
															0.0163934	0.136364	0.0333333	0.32	0.111111	0.142857					0.015873	0.0638298	0.205128	0.288462	0.107143	0.117647			4.61111e-05	0.000184444	0	0.00166	0	0					4.42667e-05	0.00014955	0.000251515	0.00083	0.000395238	0
															0.0106952	0.0245902	0.0864198	0.214286	0.119048	0.125					0.0153846	0.0175439	0.0882353	0.0746269	0.0841121	0.0263158			2.97491e-05	0	0.000134959	0.000922222	0.000614815	0					4.28941e-05	0	0	0	0.000263492	0
															0.0136986	0.0810811	0.105263	0.181818	0.0666667	0.166667					0.0119048	0.0222222	0.0821918	0.14	0.0757576	0.142857			0	0	0	0	0	0					0	0	0	0	0	0
															0.00735294	0.0487805	0.1875	0.181818	0.125	0.333333					0.00925926	0.0909091	0.0714286	0.166667	0.119048	0.0833333			0	0	0	0	0	0					2.58567e-05	0	0	0	0	0
															0.0338983	0.153846	0.148148	0.2	0.0909091	0.111111					0.0186335	0.06	0.0294118	0.047619	0.12782	0.0714286			9.54023e-05	0	0.00032549	0	0	0					0	0	0	0	0.000162745	0
															0.0425532	0.0851064	0.111111	0.230769	0.0714286	0.125					0.0125786	0.0724638	0.0692308	0.117647	0.123596	0.0769231			0.00012029	0.00014188	0	0	0	0					3.52442e-05	9.88095e-05	6.5873e-05	0	0.000212821	0
															0.0258065	0.0416667	0.116883	0.142857	0.04	0.0588235					0.05	0.0736196	0.166667	0.115385	0.190476	0.0740741			7.23312e-05	0	0.000110667	0	0	0					0.000126718	9.79351e-05	0	0	0.000582456	0
															0.00884956	0.0408163	0.0454545	0.119048	0.0526316	0.0833333					0.0147059	0.106796	0.25	0.0873786	0.114286	0.142857			2.45926e-05	0	0	0.00032549	0.00024058	0					4.09877e-05	0.000133333	0.000553333	0	0	0
															0.00943396	0.0727273	0.25	0.111111	0.2	0.166667					0.0185185	0.0410959	0.153846	0.0833333	0.0625	0.105263			0	0.000125758	0	0	0	0					5.22013e-05	0	0	0.000145614	0	0
															0.0190476	0.222222	0.0785714	0.0285714	0.1	0.0634921					0.00900901	0.0987654	0.0803571	0.0833333	0.11413	0.125			5.32051e-05	0.000461111	0.000136626	0	0	0					0	8.64583e-05	0.000187571	0	0.000197619	0
															0.00757576	0.0909091	0.142857	0.230769	0.1	0.166667					0.0253165	0.136364	0.05	0.136	0.13253	0.222222			2.10393e-05	0	0	0	0	0					7.09402e-05	0.000167677	0	0.000286207	0	0
															0.039604	0.0208333	0.118056	0.09375	0.142857	0.0909091					0.0222222	0.108374	0.128713	0.159236	0.08	0.0769231			6.1825e-05	0	6.21723e-05	0	0	0					6.21723e-05	0.000203681	0.000102469	0.000227397	0	0
															0.0147059	0.181818	0.0921053	0.0909091	0.0909091	0.0625					0.0517241	0.0714286	0.184211	0.142857	0.153846	0.0833333			4.09877e-05	0.000614815	0	0	0	0					0	0	0	0.000790476	0.00138333	0
															0.00985222	0.097561	0.181818	0.222222	0.0588235	0.05					0.0909091	0.0357143	0.125	0.0875	0.111111	0.166667			2.73927e-05	0	0	0	0	0					0.000269919	0	0	0.00014955	0	0
															0.00956938	0.109756	0.0645161	0.0978261	0.222222	0.125					0.010101	0.0571429	0.125	0.151515	0.117647	0.0454545			2.66026e-05	9.22222e-05	0	8.38384e-05	0	0					2.8088e-05	0	0	0.000368889	0	0
															0.0173913	0.029703	0.224138	0.166667	0.142857	0.125					0.01	0.02	0.09375	0.0206186	0.0875	0.0769231			4.89676e-05	0	0.00051875	0	0	0					0	0	8.92473e-05	0	0.000276667	0
															0.00865801	0.0280374	0.112903	0.0909091	0.15	0.0185185					0.0222222	0.0675676	0.047619	0.0460526	0.0490798	0.0789474			2.4163e-05	0	0.000145614	0	0	0					0	0.000145614	0	0	0.000112925	0
															0.0182927	0.0263158	0.09375	0.133333	0.125	0.0833333					0.0384615	0.149378	0.0470588	0.0571429	0.0909091	0.230769			3.43685e-05	0	0	0	0	0					0	0.000321705	0	0	0.000299099	0
															0.0588235	0.0641026	0.107143	0.125	0.222222	0.0666667					0.020202	0.0549451	0.0735294	0.0344828	0.0666667	0.0344828			0.000178495	4.8538e-05	0	0	0	0					5.64626e-05	3.76417e-05	0.000138333	0	0	0
															0.04	0.0857143	0.153846	0.08	0.1	0.285714					0.00729927	0.136364	0.0582524	0.0645161	0.11	0.166667			7.57991e-05	0	0	0	0	0					0	0.000345833	0	0.00012029	0	0
															0.122807	0.0357143	0.111111	0.166667	0.142857	0.111111					0.0115607	0.2	0.0531401	0.02	0.1875	0.142857			0.000361994	0	0	0	0	0.00138333					3.21705e-05	0.000553333	0	0	0	0
															0.00766284	0.230769	0.125	0.333333	0.1	0.166667					0.015873	0.189655	0.05	0.0204082	0.3	0.166667			2.12821e-05	0.000553333	0	0	0	0					4.42667e-05	0.000588652	5.17134e-05	0	0.00184444	0
															0.0190476	0.00492611	0.333333	0.166667	0.1	0.1					0.00921659	0.204819	0.0449438	0.140351	0.1	0.0416667			5.32051e-05	0	0.00184444	0	0	0					0	0.000582456	0	0	0	0
															0.0183486	0.0555556	0.166667	0.0869565	0.142857	0.111111					0.025	0.0204082	0.122222	0.202532	0.142857	0.125			5.17134e-05	0	0	0	0	0					7.09402e-05	0	0.000353191	0.000892473	0	0
															0.0164835	0.0612245	0.15	0.1	0.125	0.181818					0.0217391	0.0833333	0.04	0.146341	0.131868	0.333333			0	0.000138333	0.000461111	0	0	0.000790476					0	8.64583e-05	0	0.000197619	0.000184444	0
															0.0268456	0.1	0.285714	0.244755	0.142857	0.142857					0.0517241	0.0793651	0.0795455	0.0288462	0.166667	0.142857			0	0.000145614	0.00138333	0.000626415	0	0					0	0.000112925	0.000112925	5.94982e-05	0	0
															0.00738007	0.125	0.285714	0.132075	0.111111	0.0810811					0.0545455	0.00869565	0.0515464	0.236842	0.111111	0.0833333			2.04938e-05	0.000190805	0.00138333	0	0	0					0	0	0	0.000922222	0	0
															0.00719424	0.222222	0.2	0.142857	0.0212766	0.0454545					0.0105263	0.0568182	0.0769231	0.0909091	0.108434	0.047619			1.99759e-05	0.000425641	0	0	0	0					0	7.90476e-05	0.000143723	0	0	0
															0.0217391	0.3	0.333333	0.166667	0.125	0.0789474					0.0227273	0.039604	0.0757576	0.125	0.125	0.0769231			6.08059e-05	0.000691667	0.00110667	0	0	0					4.28941e-05	6.66667e-05	0	0	0	0
															0.0192308	0.0283688	0.285714	0.192308	0.134752	0.125					0.0508475	0.0833333	0.101449	0.333333	0.285714	0.111111			5.42484e-05	0	0.000614815	0.000368889	0.000436842	0					0	0	0	0.00110667	0	0
															0.0240964	0.222222	0.0333333	0.333333	0.144737	0.125					0.0189873	0.0689655	0.12766	0.32	0.19697	0.0714286			6.74797e-05	0.000790476	0	0	0.000576389	0					3.61656e-05	0	0.000197619	0.000922222	0.000851282	0
															0.0549451	0.0952381	0.125	0.115385	0.1	0.125					0.0163934	0.0380952	0.2	0.148148	0.125	0.0625			7.04883e-05	0	0	0.000291228	0	0					0	0	0	0	0	0
															0.0294118	0.038961	0.384615	0.213115	0.285714	0.0833333					0.0283688	0.105263	0.101449	0.136364	0.142857	0.0618557			8.25871e-05	0	0.00158095	0.000691667	0	0					8.13725e-05	0	0	0.000553333	0	0
															0.0118343	0.133333	0.6	0.272727	0.2	0.0625					0.0172414	0.0387597	0.105263	0.25	0.128	0.166667			3.29365e-05	0	0.00184444	0.00110667	0	0					0	5.22013e-05	0	0.00138333	0.000184444	0
															0.0526316	0.146341	0.0263158	0.197183	0.185185	0.111111					0.0185185	0.03125	0.225	0.142857	0.144068	0.125			0.00014955	0.000395238	0	0.000425641	0.000415	0					0	8.64583e-05	0.000526984	0	0.000488235	0
															0.011236	0.315789	0.0190476	0.142857	0.0869565	0.0769231					0.047619	0.0422535	0.1	0.166667	0.166667	0.142857			3.12618e-05	0.00127692	0	0	0	0					0	0	0	0	0	0
															0.06	0.222222	0.14	0.272727	0.117647	0.125					0.0285714	0.045977	0.125	0.181818	0.163934	0.111111			0.000122963	0.000790476	0.000197619	0	0	0					5.47855e-05	9.22222e-05	0.000122963	0	0.000461111	0
															0.00743494	0.357143	0.0769231	0.0666667	0.103448	0.0196078					0.0305344	0.0645161	0.0714286	0.222222	0.2	0.142857			2.07241e-05	0.00110667	0	0	0	0					0	0	0	0	0	0
															0.0134228	0.25	0.171429	0.153846	0.181818	0.057971					0.0181818	0.0795455	0.125	0.3	0.111111	0.166667			3.73874e-05	0.000614815	0.000267742	0	0	0					0	0	0	0	0	0
															0.0183486	0.125	0.0740741	0.166667	0.091954	0.0677966					0.015748	0.0731707	0.176471	0.25	0.142857	0.285714			5.12346e-05	0	0	0	0	0.00110667					0	0	0	0	0	0
															0.00581395	0.0288462	0.0877193	0.123288	0.0754717	0.15625					0.0138889	0.05	0.210526	0.16	0.193333	0.166667			0	0	0	0.000178495	0	0.00138333					3.86946e-05	0	0.000461111	0	0.000491852	0
															0.03125	0.166667	0.0833333	0.0864198	0.0941176	0.0909091					0.0149254	0.0490196	0.181818	0.181818	0.142857	0.0714286			8.92473e-05	0	0	0	0.00024058	0					4.19192e-05	0	0	0	0	0
															0.0298507	0.037037	0.125	0.181818	0.137615	0.1					0.00970874	0.0882353	0.1	0.176471	0.166667	0.0701754			0	0	0	0	0.000461111	0					0	8.01932e-05	0	0	0	0.000790476
															0.0421053	0.0441767	0.0547945	0.166667	0.0714286	0.111111					0.0294118	0.0344828	0.20339	0.170213	0.0987654	0.0877193			3.41564e-05	5.70447e-05	0	0	0	0					8.25871e-05	0	0.000535484	0.000553333	0	0.00138333
															0.0537634	0.0833333	0.0697674	0.295455	0.0192308	0.125					0.0108696	0.333333	0.195122	0.0263158	0.0869565	0.0833333			0.000125758	0	0	0.000976471	0	0					0	0.00138333	0.000425641	0	0	0.000691667
															0.0277778	0.177778	0.0615385	0.111111	0.136364	0.153846					0.013245	0.1	0.0895522	0.233645	0.181818	0.0526316			0	0.000368889	0.000128682	0	0.000592857	0					3.68889e-05	0	0.000263492	0.00050303	0	0
															0.034188	0.111111	0.277778	0.214286	0.141304	0.190476					0.0126582	0.0900901	0.166667	0.125	0.137255	0.0344828			5.12346e-05	0.000204938	0.00122963	0.000526984	0.000307407	0.00276667					0	6.28788e-05	0	0	0	0
															0.015748	0.105263	0.137931	0.125	0.186813	0.0294118					0.0126582	0.129032	0.217391	0.176471	0.125	0.142857			4.42667e-05	0	0	0	0.000481159	0					0	0.000221333	0.000425641	0.000691667	0.000582456	0
															0.016129	0.0299401	0.126437	0.0454545	0.0621118	0.0714286					0.037037	0.0229885	0.1	0.226415	0.181818	0.0625			4.53552e-05	0	0.000221333	0.000147556	0.000125758	0					0	0	0	0.000709402	0	0
															0.021978	0.039604	0.060241	0.2	0.157895	0.111111					0.0147059	0.076087	0.011236	0.15	0.111111	0.0666667			6.14815e-05	3.48008e-05	0.000125758	0.00032549	0.000488235	0					4.09877e-05	8.92473e-05	0	0	0.000291228	0
															0.0128205	0.037037	0.0545455	0.0714286	0.1	0.0714286					0.00943396	0.117647	0.166667	0.111111	0.0909091	0.047619			0	0	0	0	0	0					0	0	0	0	0	0
															0.0571429	0.106061	0.142857	0.166667	0.047619	0.0229008					0.00699301	0.166667	0.0535714	0.333333	0.117647	0.0714286			0.000167677	0.00010641	0	0	0	0					0	0.000461111	0	0	0	0
															0.0176991	0.0384615	0.105839	0.111111	0.0294118	0.05					0.0310078	0.0693069	0.125	0.0909091	0.142857	0.0508475			4.94048e-05	0	0.000134141	0	0	0					2.38506e-05	0.000133333	0	0	0	0
															0.015873	0.0704225	0.1	0.105263	0.157895	0.0116279					0.0454545	0.030303	0.0952381	0.307692	0.230769	0.0833333			4.42667e-05	0.000102469	0	0	0.00138333	0					0	0	0	0.000922222	0.00138333	0
															0.0221239	0.135593	0.142857	0.204545	0.125	0.142857					0.0163934	0.0833333	0.166667	0.0909091	0.25	0.1			0	0.000224932	0.00032549	0.000377273	0	0					0	0.000212821	0	0	0	0
															0.0344828	0.038961	0.109589	0.130435	0.125	0.047619					0.00833333	0.0120482	0.1	0.125	0.142857	0.166667			9.7076e-05	8.64583e-05	0.000145614	0	0	0					0	0	0	0.000351323	0	0
															0.00829876	0.097561	0.0294118	0.181818	0.147059	0.105263					0.00584795	0.110092	0.1	0.222222	0.152174	0.125			2.3152e-05	0	0	0	0.000553333	0					0	0.000303196	0.000227397	0	0	0
															0.0126582	0.0886076	0.0531915	0.100775	0.2	0.166667					0.016129	0.117647	0.104478	0.142857	0.142857	0.0625			3.56989e-05	9.07104e-05	9.22222e-05	0.000184444	0	0					4.49864e-05	0.000395238	0	0	0.00110667	0
															0.0185185	0.0710383	0.045045	0.118421	0.142857	0.166667					0.00598802	0.111111	0.0652174	0.259259	0.125	0.0895522			5.22013e-05	0	8.64583e-05	0.000184444	0	0					0	0	0	0.00122963	0	0
															0.0138889	0.0769231	0.208333	0.166667	0.125	0.0625					0.0107527	0.0909091	0.166667	0.285714	0.142857	0.0909091			0	0	0.000790476	0	0	0					0	0	0	0	0	0
															0.027972	0.0571429	0.0985915	0.127273	0.158537	0.125					0.0194175	0.142857	0.0357143	0.212121	0.3125	0.0666667			7.90476e-05	0	0.00024058	0	0.000819753	0					5.42484e-05	0	4.89676e-05	0.000395238	0.00138333	0
															0.057971	0.0431034	0.126984	0.0892857	0.125	0.166667					0.0246914	0.0625	0.166667	0.140496	0.142857	0.166667			0.000165174	0	0.000255385	0.000251515	0	0					6.91667e-05	0	0	0.000319231	0	0.00184444
															0.0285714	0.0218978	0.0394737	0.129032	0.214286	0.125					0.0114943	0.230769	0.2	0.190476	0.2	0.0714286			8.13725e-05	0	0	0	0	0					3.19846e-05	0.000614815	0	0.000614815	0	0
															0.0172414	0.0736842	0.166667	0.15894	0.168831	0.170213					0.016129	0.0769231	0.3	0.0833333	0.113636	0.0571429			0	7.18615e-05	0.00032549	0.000419192	0.000442667	0.000790476					0	0	0.000922222	0	0	0
															0.0181818	0.05	0.0657895	0.0789474	0.111111	0.166667					0.0454545	0.117978	0.25	0.181818	0.105263	0.0526316			0	7.09402e-05	0.000125758	0	0	0					0	0.000219577	0	0	0	0
															0.0135135	0.0888889	0.030837	0.0813953	0.133803	0.0909091					0.0300752	0.0272727	0.25	0.164179	0.10989	0.111111			0	0.00014955	0	0	0.000263492	0					4.46237e-05	0	0	0.000190805	0	0
															0.0133333	0.1	0.166667	0.223022	0.138462	0.0625					0.0131579	0.230769	0.25	0.166667	0.101449	0.0434783			0	0.00022585	0	0.000819753	0	0					0	0.000614815	0	0	0.000368889	0
															0.1	0.0153846	0.216667	0.185185	0.4	0.142857					0.0144928	0.125	0.333333	0.285714	0.152941	0.111111			0.000307407	0	0.000184444	0	0	0					4.03893e-05	0	0.00184444	0	0.000691667	0
															0.0119048	0.0457516	0.0243902	0.142857	0.2	0.0540541					0.0375	0.0444444	0.137931	0.214286	0.104478	0.0625			0	5.0303e-05	0	0.000409877	0	0					7.2807e-05	0	0.00031619	0.000790476	0.000307407	0
															0.0405405	0.0470588	0.154545	0.166667	0.277778	0.1					0.00938967	0.133333	0.08	0.333333	0.0454545	0.0833333			0	0	9.07104e-05	0	0.00138333	0					2.62243e-05	0	0	0	0	0
															0.0130719	0.142857	0.0625	0.0576923	0.1	0.111111					0.0285714	0.166667	0.0454545	0.0833333	0.125	0.111111			0	0	0	0	0	0					0	0	9.22222e-05	0	0	0
															0.0217391	0.0673077	0.0384615	0.142857	0.125	0.166667					0.0632911	0.123077	0.0731707	0.0714286	0.108108	0.0769231			0	0.000102469	0	0	0	0					7.90476e-05	0.000212821	0.000133333	0	0	0
															0.00970874	0.166667	0.0989011	0.133333	0.125	0.166667					0.0540541	0.05	0.25	0.153846	0.142857	0.0833333			0	0.00032549	0.00011773	0	0	0					0	0	0	0	0	0
															0.0434783	0.046729	0.235294	0.0909091	0.180851	0.2					0.04	0.0619469	0.166667	0.141667	0.2	0.166667			0.000128682	0	0.000425641	0.000212821	0.000717284	0					0	0	0	0.000269919	0	0.000922222
															0.0140845	0.0882353	0.0178571	0.275862	0.2	0.142857					0.0196078	0.125	0.363636	0.17931	0.2	0.142857			0	0.000197619	0	0.00131746	0	0					5.53333e-05	0	0.000922222	0.000381609	0	0
															0.153846	0.0638298	0.0555556	0.176471	0.0340909	0.0714286					0.0119048	0.181818	0.0625	0.141414	0.2	0.166667			0.000481159	0.000145614	0	0.000614815	0	0					0	0.00065098	0	0.000307407	0	0
															0.0465116	0.0416667	0.113208	0.272727	0.0689655	0.0327869					0.01875	0.133333	0.125	0.0405405	0.142857	0.075			0.000131746	0	0.000181421	0	0	0					0	0	0	0	0	0
															0.00662252	0.0947368	0.0879121	0.0833333	0.1	0.142857					0.06	0.25	0.25	0.2	0.25	0.05			0	0.00014955	0.00012029	0	0	0					0.000121612	0.000922222	0.00110667	0	0	0
															0.0416667	0.116279	0.103448	0.0629371	0.166667	0.0625					0.01	0.166667	0.027027	0.157895	0.05	0.0689655			6.14815e-05	0.000158095	0	0	0.000614815	0					0	0.000614815	0	0	0	0.00100606
															0.0555556	0.0454545	0.0322581	0.0792683	0.139394	0.142857					0.333333	0.166667	0.5	0.142857	0.142857	0.0816327			0.000158095	0	0	0.00014955	0.000425641	0					0.00110667	0	0	0	0	0.00276667
															0.0240964	0.0670732	0.243243	0.192308	0.2	0.125					0.0183486	0.333333	0.216667	0.079646	0.133333	0.097561			3.59307e-05	0.000129688	0.000691667	0.000461111	0	0					0	0.00138333	0.00065098	0	0	0
															0.0609756	0.0582011	0.333333	0.0697674	0.117647	0.0625					0.016	0.285714	0.25	0.223881	0.5	0.0714286			7.79343e-05	7.42729e-05	0.00110667	0	0	0					4.46237e-05	0.00110667	0	0.000481159	0.00276667	0
															0.0185185	0.03125	0.049505	0.0909091	0.214286	0.10989					0.00526316	0.142857	0.25	0.2	0.1	0.0588235			0	0	0	0	0	0.00050303					0	0.000345833	0	0	0	0
															0.0392157	0.0888889	0.193548	0.228571	0.173913	0.0322581					0.105263	0.15625	0.166667	0.108209	0.2	0.0588235			0.000110667	0	0.00065098	0.000864583	0.000790476	0					0.000307407	0.000442667	0	0.000288696	0	0
															0.0275862	0.0636364	0.0642857	0.222222	0.125	0.0487805					0.0156863	0.0588235	0.1	0.111111	0.0909091	0.0588235			7.79343e-05	0	0	0	0	0					4.37418e-05	6.01449e-05	0	0	0	0
															0.0645161	0.092437	0.2	0.166667	0.176471	0.05					0.0268456	0.1	0.0588235	0.0718563	0.2	0.0724638			0.000184444	0.000122963	0	0	0	0					7.63218e-05	0	0	7.00422e-05	0	0
															0.01	0.0447761	0.0740741	0.115152	0.125	0.0208333					0.0287356	0.266667	0.25	0.0833333	0.130137	0.1			0	0	0	0.000395238	0	0					3.68889e-05	0.00100606	0.000368889	0	0.000386047	0
															0.0144928	0.0535714	0.0833333	0.128571	0.025	0.25					0.0172414	0.0252525	0.272727	0.166667	0.0909091	0.25			4.06863e-05	0	0	0.000172917	0	0					4.81159e-05	3.78995e-05	0.000592857	0	0	0
															0.0232558	0.0724638	0.1	0.1	0.142857	0.166667					0.00956938	0.2	0.166667	0.155172	0.227273	0.0517241			0	0.000102469	0	0	0	0					2.66026e-05	0.000691667	0	0.000276667	0.00110667	0
															0.0298507	0.107143	0.0515464	0.115385	0.125	0.0769231					0.0229885	0.25	0.0769231	0.125	0.111111	0.08			8.44784e-05	0.000251515	0	0.000153704	0	0					6.43411e-05	0	0	0	0	0
															0.0704225	0.0597015	0.235294	0.129032	0.111111	0.1					0.00806452	0.25	0.15	0.285714	0.133333	0.077381			8.78307e-05	0	0.000614815	0	0	0					0	0.000790476	0	0	0.000691667	0
															0.0294118	0.0737705	0.154639	0.123288	0.1875	0.0769231					0.015625	0.155556	0.0909091	0.141176	0.0689655	0.166667			5.64626e-05	0.000109571	0.000216993	0.000197619	0	0					4.35696e-05	0.000259375	0	0.000345833	0	0
															0.0144928	0.0392157	0.0506329	0.204819	0.230769	0.0526316					0.0363636	0.113636	0.4	0.1	0.105263	0.142857			0	0	0	0.000446237	0.00184444	0					5.32051e-05	0	0.00184444	0	0	0
															0.0333333	0.0357143	0.117188	0.111111	0.25	0.125					0.0283688	0.0645161	0.12	0.181818	0.0172414	0.0833333			0	0	0.000251515	0	0	0					8.07786e-05	7.2807e-05	0.000345833	0	0	0
															0.012987	0.0185185	0.333333	0.142857	0.0769231	0.05					0.0301508	0.0614035	0.166667	0.222222	0.1	0.0555556			0	0	0.000851282	0.000291228	0	0					8.51282e-05	6.36015e-05	0	0	0	0
															0.0185185	0.0819672	0.112903	0.0406977	0.0945274	0.0833333					0.0909091	0.0510949	0.166667	0.129032	0.0983607	0.0204082			5.22013e-05	3.92435e-05	0	0	0.000251515	0					0.000230556	4.94048e-05	0	0	0.000395238	0
															0.0769231	0.0774648	0.117284	0.122807	0.272727	0.111111					0.0759494	0.0675676	0.0901639	0.2	0.2	0.333333			0.00022585	5.64626e-05	0.000273251	0.000212821	0	0					0.000151598	0	7.57991e-05	0	0	0
															0.00793651	0.0333333	0.3125	0.1875	0.111111	0.0714286					0.0357143	0.130435	0.121951	0.142857	0.0793651	0.1			0	0	0.00110667	0	0.000251515	0					0.000100606	0.000345833	0	0	0	0
															0.0243902	0.0517241	0.333333	0.183784	0.25	0.125					0.00909091	0.0675676	0.0588235	0.117647	0.176471	0.0285714			0	0.000128682	0.00158095	0.000389671	0	0					2.52664e-05	9.7076e-05	0	0	0.000691667	0
															0.0704225	0.0769231	0.125	0.111111	0.0666667	0.0769231					0.0232558	0.0721649	0.0714286	0.135593	0.125	0.0714286			0	0	0	0.000276667	0	0					0	0	0	0.00024058	0	0
															0.0172414	0.0309278	0.25	0.166667	0.107843	0.0322581					0.0186335	0.0535714	0.0123457	0.111111	0.181818	0.25			0	0	0	0	0.000291228	0					3.52442e-05	0	0	0	0	0
															0.00694444	0.04	0.157407	0.108434	0.133333	0.0769231					0.027027	0.0638298	0.214286	0.333333	0.1	0.133333			0	5.88652e-05	0.000453552	0.000395238	0	0					0	0	0	0	0	0
															0.0133333	0.0729167	0.11284	0.174419	0.1	0.0319149					0.0384615	0.031746	0.0757576	0.210526	0.0909091	0.111111			0	8.25871e-05	0.000134141	0.00051875	0	0					0	0	6.5873e-05	0	0	0
															0.015625	0.037234	0.3125	0.0909091	0.173913	0.0909091					0.0135135	0.0625	0.0666667	0.272727	0.0909091	0.030303			0	3.56989e-05	0.000691667	0	0.000922222	0					0	7.73893e-05	0	0.00138333	0	0
															0.0289855	0.0434783	0.125	0.0483871	0.133333	0.0833333					0.0326087	0.0497238	0.206897	0.0707071	0.181818	0.0140845			0	0	0	0	0	0					6.66667e-05	3.86946e-05	0.000356989	0	0	0
															0.0408163	0.111111	0.1	0.166667	0.111111	0.0625					0.0810811	0.0495868	0.157895	0.146667	0.0416667	0.0645161			0.00012029	0.000178495	0	0	0	0					0.000178495	0	0	0	0	0
															0.015873	0.0568182	0.0169492	0.2	0.0285714	0.0227273					0.0140845	0.0769231	0.375	0.173913	0.155844	0.0833333			0	2.78057e-05	0	0	0	0					3.95238e-05	0	0.00138333	0.000402424	0	0
															0.037037	0.0592593	0.152941	0.0714286	0.125	0.0526316					0.0116279	0.0822511	0.117647	0.166667	0.227273	0.0714286			0.000104403	0	0.000216993	0	0	0					0	0.000159004	0	0	0.00110667	0
															0.0126582	0.0909091	0.116129	0.3125	0.142857	0.0392157					0.021978	0.0333333	0.0972222	0.0954545	0.176471	0.125			3.52442e-05	0	0.000221333	0.000790476	0.00138333	0					0	0	0	5.76389e-05	0.000448649	0
															0.0377358	0.166667	0.235294	0.125	0.3	0.04					0.0344828	0.0769231	0.09375	0.12381	0.198473	0.333333			0.000108497	0	0.000614815	0	0	0					6.83128e-05	0	0.00032549	0.000110667	0.000813725	0
															0.010101	0.0677966	0.0909091	0.1375	0.0625	0.125					0.0925926	0.0451128	0.0684932	0.12963	0.0914634	0.230769			2.8088e-05	0.000112925	0	0.000299099	0	0					0.000178495	0	0	0	0.000208805	0
															0.00952381	0.0810811	0.2	0.115385	0.153846	0.0666667					0.0168067	0.08	0.0526316	0.0526316	0.101124	0.111111			0	9.54023e-05	0	0	0	0					4.72934e-05	0	0	0	0.00032549	0
															0.0416667	0.0265957	0.166667	0.0561798	0.0588235	0.0406091					0.0215827	0.0833333	0.0543478	0.0568182	0.10828	0.133333			6.14815e-05	0	0	0	0	0.000197619					0	0.000172917	9.7076e-05	0.000299099	0.000158095	0
															0.00900901	0.0727969	0.125	0.266667	0.169118	0.142857					0.0114943	0.0416667	0.125	0.208333	0.178218	0.166667			0	3.18008e-05	0	0.000922222	0.0010375	0					3.21705e-05	0	0	0	0.000526984	0
															0.0333333	0.0629371	0.166667	0.0625	0.5	0.0666667					0.00833333	0.0614525	0.0588235	0.0348837	0.0884956	0.0512821			9.37853e-05	0.000144348	0	0	0	0					0	3.86946e-05	0	0	0.000251515	0
															0.00884956	0.121212	0.120482	0.138554	0.1	0.227273					0.0340909	0.0689655	0.208333	0.28125	0.285714	0.0666667			0	0.000212821	0.000122963	0.000287446	0	0.00184444					0	0.00012029	0.000425641	0.000851282	0	0
															0.0666667	0.137681	0.197531	0.10989	0.117647	0.0625					0.0178571	0.0105263	0.142857	0.0340909	0.112108	0.285714			0	0.000348949	0.000643411	0.000165174	0	0					0	0	0	0	0.000301818	0
															0.0416667	0.107143	0.0301205	0.0695652	0.111111	0.0833333					0.0952381	0.4	0.0610687	0.125	0.12766	0.142857			6.08059e-05	0.00024058	0	0	0	0					0.000307407	0.00158095	0	0	0	0
															0.00980392	0.0241935	0.036036	0.166667	0.2	0.0625					0.037037	0.047619	0.0555556	0.0841121	0.0406504	0.285714			2.72578e-05	0	0	0	0	0					5.58923e-05	0	0	0.000338776	0	0
															0.0138889	0.0909091	0.0424242	0.159091	0.0909091	0.0222222					0.0322581	0.0786517	0.0825688	0.117647	0.0454545	0.166667			0	0.000178495	0.000127203	0.000138333	0	0					9.07104e-05	0	0	0	0	0
															0.00520833	0.0405405	0.068323	0.0555556	0.0909091	0.0555556					0.0121951	0.0617284	0.0638298	0.2	0.107843	0.166667			0	0	0.000122963	0	0	0					0	8.92473e-05	0	0	0.000368889	0
															0.0106952	0.0545455	0.0526316	0.0510204	0.153846	0.125					0.00568182	0.0632911	0.0728745	0.181818	0.0666667	0.2			3.00725e-05	4.81159e-05	0	0	0	0					0	0	4.1604e-05	0	0	0
															0.0127389	0.0810811	0.0714286	0.333333	0.142857	0.166667					0.0636364	0.155556	0.0684932	0.0622222	0.0869565	0.0416667			3.54701e-05	0	0.000158095	0	0	0					0.000114089	0.000184444	0.000138333	0	0	0
															0.0232558	0.0777778	0.03125	0.166667	0.170732	0.1					0.0103093	0.0819672	0.09375	0.186441	0.148936	0.136364			0	0	0	0	0.000425641	0					0	0.000134959	0	0.000263492	0	0
															0.0333333	0.0421053	0.105263	0.111111	0.142857	0.0833333					0.0537634	0.0746269	0.0596026	0.225	0.125	0.0405405			4.91852e-05	0	0	0	0	0					0.000122963	0.00010641	6.36015e-05	0.000474286	0.000263492	0
															0.0131579	0.151515	0.0789474	0.126437	0.272727	0.0740741					0.0294118	0.0416667	0.11828	0.0722222	0.0253165	0.0625			3.71365e-05	0.000368889	8.51282e-05	0	0	0					0	0	0.00022585	6.91667e-05	0	0
															0.0493827	0.0384615	0.0232558	0.222222	0.146067	0.0769231					0.00862069	0.0909091	0.0560748	0.164557	0.0322581	0.0851064			0	0	0	0	0.000197619	0					0	0.000128682	0	0	0	0
															0.038835	0.105263	0.333333	0.0849057	0.0909091	0.0344828					0.0211268	0.0807453	0.07	0.190476	0.151899	0.0444444			5.76389e-05	0	0.000851282	0.00012029	0	0					0	0.0001328	9.88095e-05	0.000614815	0	0
															0.049505	0.031746	0.0438596	0.133333	0.172414	0.0833333					0.00934579	0.0545455	0.117647	0.166667	0.135417	0.333333			6.28788e-05	0	0	0	0.000614815	0					0	0.00014955	0	0	0.000197619	0
															0.0111111	0.0740741	0.0867052	0.102564	0.0869565	0.125					0.0120482	0.025	0.0368664	0.149485	0.25	0.13253			3.09125e-05	0	0.000109571	0.000112925	0	0					3.37398e-05	0	4.81159e-05	0.000291228	0.00184444	0
															0.0263158	0.0714286	0.3	0.121212	0.0909091	0.0714286					0.018018	0.08	0.0463576	0.159091	0.416667	0.0625			7.47748e-05	0	0	0	0	0					5.12346e-05	0	0	0.000178495	0.00368889	0
															0.1	0.0136986	0.3	0.0294118	0.25	0.05					0.0232558	0.0172414	0.0461538	0.214286	0.125	0.133333			0.000299099	0	0.000922222	0	0.00118571	0					0	0	0	0.000922222	0	0
															0.0232558	0.0721649	0.119205	0.181818	0.169565	0.166667					0.0181818	0.047619	0.107143	0.179487	0.263158	0.125			0	7.96163e-05	0.000112925	0	0.000537963	0					5.07645e-05	0	0.000368889	0.000691667	0.000922222	0
															0.024	0.222222	0.0890411	0.105263	0.224138	0.111111					0.0272109	0.0823529	0.181818	0.109375	0.0487805	0.142857			4.53552e-05	0.000425641	0.00011773	0	0.000614815	0					7.68519e-05	8.13725e-05	0	0	0	0
															0.0163934	0.101852	0.1	0.230769	0.129555	0.0810811					0.019802	0.176471	0.0526316	0.137931	0.105263	0.125			4.61111e-05	0.000186517	0.000125758	0.000721739	0.000402424	0					0	0.000481159	4.22392e-05	0	0	0
															0.113208	0.025641	0.1	0.145729	0.0555556	0.166667					0.0232558	0.0967742	0.0204082	0.108434	0.1	0.2			0.00036087	0	0	0.000350211	0	0					0	0.000230556	0	0.000178495	0	0
															0.00793651	0.0612245	0.0559006	0.0652174	0.123457	0.0238095					0.0555556	0.0153846	0.0833333	0.136842	0.0555556	0.142857			0	0	6.5098e-05	0.000138333	0.00050303	0					0	0	0	0.000291228	0	0
															0.0149254	0.00595238	0.25	0.2	0.0645161						0.0175439	0.0166667	0.0440252	0.057971	0.142857	0.111111			0	0	0.00110667	0	0						0	0	5.64626e-05	0	0	0
															0.0588235	0.2	0.05	0.234375	0.454545						0.0606061	0.0327869	0.0078125	0.0746269	0.2	0.1			0.000167677	0	0	0.000409877	0.00368889						0	0	0	5.82456e-05	0	0
															0.0571429	0.0833333	0.0909091	0.0491803	0.0909091						0.0833333	0.057971	0.0714286	0.0588235	0.222222	0.142857			0.000128682	7.18615e-05	0	0.000115278	0						0.000197619	4.8538e-05	0	0	0	0
															0.0273973	0.0359712	0.047619	0.0655022	0.037037						0.0153846	0.142857	0.131579	0.111111	0.0645161	0.126984			0	5.22013e-05	0	0	0						4.28941e-05	0	0.00024058	0.000276667	0	0.00083
															0.0952381	0.04	0.060241	0.0740741	0.101796						0.00793651	0.0833333	0.25	0.11828	0.136364	0.0769231			0.00014955	0	0	0	0						2.20452e-05	0	0	0.000131746	0.000553333	0
															0.0350877	0.111111	0.25	0.0408163	0.037037						0.0145985	0.1	0.214286	0.0309278	0.12069	0.0537634			0	0	0	4.68927e-05	0						4.06863e-05	0	0.000614815	0	0.000291228	0
															0.0416667	0.0909091	0.0983607	0.181818	0.0909091						0.0909091	0.0126582	0.181818	0.0769231	0.210526	0.166667			0	0	0	0	0						0.000190805	0	0	0	0.000922222	0
															0.0434783	0.105263	0.0727273	0.156522	0.0588235						0.125	0.181818	0.1875	0.141509	0.107143	0.0869565			0	0	0.000158095	0.000102469	0						0.000263492	0	0.000614815	0.000389671	0	0.000851282
															0.0403587	0.15	0.115942	0.105691	0.0366972						0.00833333	0.032967	0.153846	0.115385	0.1375	0.333333			5.64626e-05	0.000345833	0.000128682	0.00022585	0						0	0	0	0	0	0
															0.0357143	0.0967742	0.0253807	0.0689655	0.0909091						0.0566038	0.25	0.12	0.219048	0.0833333	0.125			4.42667e-05	0	0	0	0						0	0.000691667	0.000425641	0.000922222	0	0
															0.0186916	0.0660377	0.0650407	0.0879121	0.111111						0.025641	0.25	0.1	0.384615	0.142857	0.142857			5.22013e-05	0	7.09402e-05	0.000181421	0						7.18615e-05	0.000691667	0	0.00110667	0.000553333	0
															0.0173913	0.0277778	0.23913	0.120155	0.07						0.0454545	0.039604	0.130435	0.0163934	0.0630631	0.119048			4.89676e-05	3.18008e-05	0.000691667	0.000203058	0						0	0	0.000291228	0	0	0
															0.0188679	0.0588235	0.157895	0.15625	0.0884354						0.0149254	0.0574713	0.05	0.111111	0.134615	0.285714			0	8.51282e-05	0.000245926	0.000368889	0.00014955						0	8.25871e-05	0	0	0.000691667	0
															0.0655738	0.0714286	0.05	0.0740741	0.125						0.016129	0.0434783	0.0526316	0.0769231	0.2	0.0851064			0.000194152	0	0	8.25871e-05	0						0	8.01932e-05	0	0	0	0
															0.0543478	0.0432099	0.0928571	0.05	0.181818						0.0223881	0.0212766	0.029703	0.0204082	0.118012	0.0843373			6.83128e-05	8.78307e-05	0.000280169	0.000197619	0.00138333						4.19192e-05	0	0	0	0.000131746	0.000614815
															0.015625	0.0849421	0.097561	0.0222222	0.0909091						0.0114943	0.125	0.0138889	0.0240964	0.25	0.0769231			4.39153e-05	0.000154562	0.000204938	0	0						0	0	0	0	0	0
															0.0242915	0.147059	0.0714286	0.172414	0.121951						0.0444444	0.0362319	0.0804598	0.0367647	0.133333	0.025			6.83128e-05	0.00024058	0.00012029	0.00050303	0.00032549						0.000128682	5.22013e-05	0	0	0	0
															0.0307692	0.038961	0.416667	0.0541667	0.130435						0.0416667	0.0338983	0.3	0.0534351	0.111111	0.0833333			0	0	0.00158095	0.000130196	0.000790476						0.000118996	0	0.000922222	8.51282e-05	0	0
															0.0252101	0.121212	0.159091	0.0925926	0.142857						0.0366492	0.0153846	0.0526316	0.0149254	0.181818	0.05			5.07645e-05	0.000230556	0.000230556	0	0						0	0	0	0	0	0
															0.0384615	0.0677291	0.0512821	0.363636	0.2						0.011236	0.0409357	0.111111	0.0891089	0.09375	0.113402			0.000108497	0	0	0.00110667	0						3.14394e-05	7.90476e-05	0	0.00014188	0.000691667	0.000212821
															0.0232558	0.0566038	0.0731707	0.114894	0.217391						0.0818182	0.166667	0.142857	0.0909091	0.153846	0.285714			0	0.000128682	0	0.000291228	0.00110667						0.000171134	0	0	0	0	0
															0.011236	0.0310078	0.078125	0.166667	0.147059						0.0169492	0.227273	0.125	0.0833333	0.174603	0.0390625			0	0	0.00014955	0	0						4.77011e-05	0.000368889	0.000190805	0	0.000345833	0
															0.0144928	0.3	0.0697674	0.208333	0.0645161						0.0148148	0.142857	0.130435	0.333333	0.125	0.117647			0	0.000691667	0	0.00100606	0						4.1604e-05	0	0.000212821	0.00138333	0	0
															0.0108696	0.0368664	0.0451128	0.181818	0.14						0.0238095	0.333333	0.0909091	0.0697674	0.211111	0.142857			0	3.68889e-05	0	0	0.000190805						0	0	0.000153704	9.88095e-05	0.000691667	0
															0.0208333	0.133333	0.0597015	0.0769231	0.0909091						0.0606061	0.00917431	0.140351	0.2	0.153226	0.0363636			0	0	0	0	0						0.000184444	0	0.000299099	0	0.000691667	0
															0.0105263	0.0532787	0.222222	0.111111	0.131387						0.018018	0.09	0.0517241	0.166667	0.0655738	0.0363636			0	8.38384e-05	0	0	0.000553333						5.0303e-05	7.57991e-05	0	0	0	0
															0.00772201	0.0681818	0.0384615	0.0588235	0.142857						0.0384615	0.0517241	0.333333	0.15	0.142857	0.0666667			0	0.000160386	0	0	0						0.000110667	7.00422e-05	0.00110667	0	0	0
															0.0229885	0.04	0.0361446	0.384615	0.0588235						0.0229885	0.0652174	0.0670103	0.111111	0.0416667	0.0632911			6.5098e-05	0	0	0.00184444	0						6.43411e-05	0	0.000107443	0	0	0
															0.0148148	0.0867769	0.0902778	0.0816327	0.125						0.03125	0.0863309	0.05	0.0909091	0.1375	0.222222			4.1604e-05	3.33333e-05	0.000118996	0.000134959	0						0	0.000114089	0	0	0	0
															0.0430108	0.0620155	0.2	0.0972222	0.117647						0.0232558	0.0505051	0.130435	0.3	0.181818	0.105769			6.5098e-05	0	0	0.000155869	0						0	0	0	0.00138333	0	0
															0.00826446	0.0609756	0.1875	0.166667	0.111111						0.0416667	0.166667	0.2	0.333333	0.138889	0.111111			2.30556e-05	0	0.000263492	0.00050303	0						0	0	0.000307407	0	0.000368889	0
															0.0208333	0.0878661	0.0854701	0.2	0.2						0.0196078	0.111111	0.428571	0.17757	0.178571	0.0666667			5.88652e-05	0.00010184	8.64583e-05	0	0						0	0	0.00138333	0.000567521	0.000614815	0
															0.0333333	0.0875	0.230769	0.0733333	0.125						0.0128205	0.285714	0.166667	0.107143	0.0434783	0.0566038			9.62319e-05	3.35354e-05	0.000691667	0.000104403	0						3.56989e-05	0.00100606	0	0.000138333	0	0
															0.0952381	0.0675105	0.285714	0.125	0.2						0.0194175	0.0833333	0.0909091	0.159664	0.0945946	0.0526316			0.000291228	3.39468e-05	0.00138333	0	0						0	0	0	0.000614815	0.000269919	0
															0.00970874	0.0645161	0.166667	0.0740741	0.0292683						0.00961538	0.117647	0.5	0.133333	0.0945946	0.0869565			0	0	0	0.000190805	9.7076e-05						0	0	0.00184444	0.000425641	0.000269919	0
															0.0307692	0.0725806	0.111111	0.037037	0.157407						0.0112994	0.4	0.101266	0.333333	0.0588235	0.2			8.92473e-05	0	0	0	0.00051875						0	0.00158095	0.000128682	0.00110667	0	0
															0.0108108	0.0315789	0.428571	0.375	0.04						0.0430108	0.0262172	0.12766	0.111111	0.0915493	0.0952381			0	3.50211e-05	0.00138333	0.00184444	0						0	0	0.00032549	0	0.000395238	0
															0.0347826	0.0304878	0.125	0.0666667	0.0714286						0.0172414	0.214286	0.147059	0.0769231	0.142857	0.0403226			9.96997e-05	0	0	0	0						4.81159e-05	0.000553333	0	0	0	0.000276667
															0.043956	0.0386266	0.333333	0.133333	0.117647						0.0147783	0.1	0.0451128	0.0588235	0.333333	0.115385			0	3.23587e-05	0.00110667	0	0						2.82313e-05	0.00024058	0	0	0.00276667	0
															0.0568182	0.0186916	0.25	0.0684932	0.111111						0.0133333	0.025641	0.113636	0.155556	0.116279	0.0606061			7.47748e-05	0	0	0	0						2.53823e-05	0	0.000197619	0.000368889	0	0
															0.00947867	0.0454545	0.145161	0.166667	0.0869565						0.0111111	0.060241	0.3	0.142857	0.222222	0.0769231			0	0	0.000283761	0	0						0	4.22392e-05	0.00110667	0	0.000553333	0
															0.0298507	0.222222	0.06	0.176471	0.0909091						0.0120482	0.0289855	0.0614035	0.111111	0.444444	0.105263			8.51282e-05	0.000461111	0	0.000691667	0						0	0	0	0	0.00276667	0
															0.12	0.0402685	0.0578512	0.272727	0.124464						0.00621118	0.0851064	0.0649351	0.166667	0.142857	0.0983607			0.000368889	9.45869e-05	7.37778e-05	0.00138333	0.000286207						0	0	0.000108497	0.000922222	0	0
															0.0322581	0.0375587	0.117647	0.104545	0.09375						0.00613497	0.238095	0.0542169	0.2	0.111111	0.0416667			9.07104e-05	0	0	0.000230556	0.000614815						0	0.000395238	0.000104403	0	0	0
															0.0490196	0.12766	0.214286	0.307692	0.0723404						0.0405405	0.25	0.142857	0.192308	0.25	0.0769231			6.08059e-05	0.000175661	0.000691667	0.00110667	0.000218421						0	0.000691667	0	0.000614815	0.00184444	0.00184444
															0.0227273	0.0366972	0.181818	0.285714	0.2						0.0714286	0.25	0.0666667	0.09375	0.1	0.105882			6.43411e-05	0	0	0.00166	0						0.000145614	0.000614815	0	0.000145614	0	0
															0.0240964	0.0769231	0.162791	0.0384615	0.0925926						0.0243902	0.0769231	0.1	0.2	0.181102	0.121212			0	0.000204938	0.00050303	0	0.000553333						0	0	0	0	0.000539837	0
															0.015873	0.11811	0.17341	0.210526	0.0769231						0.0421053	0.0512821	0.2	0.0338983	0.112903	0.0714286			2.35461e-05	0.000124345	0.00036087	0.000737778	0						6.43411e-05	0	0	0	0	0
															0.0625	0.0588235	0.142857	0.175573	0.0769231						0.00680272	0.0266667	0.0909091	0.166667	0.181818	0.0689655			0.000125758	0	0	0.000488235	0						0	0	0	0	0	0
															0.111111	0.0422535	0.1875	0.179775	0.142857						0.0176211	0.0719424	0.25	0.130435	0.0909091	0.333333			0	5.0303e-05	0.000691667	0.000553333	0						0	9.62319e-05	0	0.000197619	0	0
															0.0571429	0.0710383	0.0697674	0.133333	0.142857						0.0106383	0.0679612	0.5	0.0769231	0.142857	0.0952381			6.01449e-05	4.25641e-05	0	0	0						0	0	0	0	0	0
															0.0491071	0.0357143	0.113636	0.046875							0.0333333	0.0517241	0.0833333	0.119048	0.142857	0.166667			8.25871e-05	0	0.000204938	0							0	0.000131746	0	0.00032549	0	0
															0.117647	0.0533333	0.142857	0.0833333							0.0551181	0.0258621	0.125	0.0740741	0.266667	0.0666667			0.000190805	3.05709e-05	0.00050303	0							9.7076e-05	0	0	0	0	0
															0.0153846	0.0319635	0.0416667	0.133333							0.0307692	0.027907	0.107143	0.134228	0.272727	0.125			0	0	0	0							8.64583e-05	0	0.000221333	0.000409877	0	0
															0.0222222	0.0512821	0.0670732	0.135135							0.0172414	0.0816327	0.111111	0.2	0.177778	0.047619			0	3.1619e-05	5.88652e-05	0							0	9.88095e-05	0.000197619	0	0.000425641	0
															0.0192308	0.0578512	0.0952381	0.190476							0.0224719	0.0508475	0.1	0.0967742	0.117647	0.166667			5.37217e-05	6.66667e-05	0	0							0	0	0	0	0	0
															0.0571429	0.0143541	0.0363636	0.3125							0.0150376	0.5	0.333333	0.5	0.188976	0.285714			0	0	0	0.000790476							0	0.00184444	0	0.00184444	0.000763218	0
															0.0194175	0.0211268	0.0502283	0.161765							0.0769231	0.1	0.151515	0.142857	0.0357143	0.0909091			5.47855e-05	0	3.89671e-05	0.000481159							0	0	0.00032549	0	0	0
															0.0392157	0.285714	0.2	0.0543478							0.0365854	0.0492424	0.285714	0.0833333	0.0869565	0.0526316			0.000112925	0.00110667	0	8.92473e-05							0	5.70447e-05	0.00138333	0	0	0
															0.111111	0.0189873	0.333333	0.15942							0.0246914	0.0833333	0.0625	0.142857	0.0909091	0.222222			0	0	0.00110667	0.000461111							6.91667e-05	0	0	0	0	0
															0.0182927	0.0313725	0.0555556								0.047619	0.0909091	0.25	0.142857	0.142857	0.0833333			3.45833e-05	0	0								0	0	0	0	0	0
															0.0337553	0.0412844	0.076087								0.0322581	0.0636943	0.125	0.166667	0.2	0.111111			9.62319e-05	0	0.000194152								0	4.89676e-05	0	0.000691667	0	0
															0.02	0.0377358	0.112903								0.025974	0.0294118	0.0142857	0.2	0.171717	0.190476			0	0	0.000145614								0	0	0	0	0.000535484	0.00122963
															0.0133333	0.105263	0.184211								0.02	0.0465116	0.0384615	0.285714	0.07	0.0714286			0	0.000190805	0.000553333								0	0	0	0	0	0
															0.0285714	0.0204082	0.133333								0.0126582	0.0378378	0.0747664	0.166667	0.134328	0.0526316			6.5098e-05	0	0								3.52442e-05	0	0.000158095	0	0.000263492	0
															0.0153846	0.0224719	0.1								0.0740741	0.0757576	0.0804598	0.142857	0.0769231	0.0357143			2.88194e-05	0	0								0	0	0.000102469	0	0	0
															0.0175439	0.0892857	0.134921								0.01	0.0481928	0.0887574	0.0416667	0.2	0.0769231			0	0.000131746	0.0002								0	0	0.000214887	0	0	0
															0.0714286	0.0344828	0.285714								0.0588235	0.0510204	0.2	0.0496894	0.25	0.0263158			0.000212821	7.79343e-05	0.00138333								0.000150909	0	0	0	0.00184444	0
															0.0153846	0.0619469	0.105882								0.0384615	0.0333333	0.25	0.222222	0.0625	0.0333333			0	0	0.00010641								0	0	0	0	0	0
															0.0625	0.181818	0.0769231								0.166667	0.0754717	0.214286	0.1	0.111111	0.2			0.000184444	0.000614815	0								0	0.000138333	0.000691667	0	0	0.00276667
															0.0152091	0.0258621	0.0873016								0.0314136	0.0423729	0.2	0.111111	0.25	0.1			2.16993e-05	0	0.000158095								3.19846e-05	0	0.000614815	0	0	0
															0.00803213	0.0555556	0.0625								0.25	0.0566038	0.125	0.2	0.102041	0.126984			2.24932e-05	0	0.000110667								0.000790476	0	0	0	0.000425641	0.00138333
															0.00662252	0.0909091	0.135135								0.0166667	0.0512821	0.5	0.153846	0.125	0.1			0	0	0.000481159								0	0	0.00184444	0	0	0
															0.0178571	0.0935673	0.25								0.0882353	0.0588235	0.1	0.0769231	0.111111	0.109375			5.07645e-05	0.000187571	0.00110667								0.000194152	0.000112925	0	0	0	0.000614815
															0.0227273	0.0542636	0.0777778								0.04	0.0666667	0.0960452	0.272727	0.116279	0.135135			2.67311e-05	0	0.000104403								0.000112925	0	0.000228179	0.00110667	0	0
															0.0153846	0.166667	0.107759								0.0254777	0.027027	0.12	0.1	0.116279	0.0895522			0	0	0.000197619								0	0	0	0	0	0
															0.00763359	0.25	0.0932203								0.00574713	0.0724638	0.1875	0.3	0.202899	0.111111			2.12005e-05	0	0.00014188								0	0	0.000553333	0.00138333	0.000737778	0
															0.0394737	0.2	0.173913								0.00943396	0.0634921	0.111111	0.125	0.136364	0.0526316			0.000112925	0.000461111	0								0	0.000116491	0	0	0	0
															0.0186916	0.1	0.0567686								0.125	0.0333333	0.0277778	0.166667	0.0909091	0.125			5.26984e-05	7.79343e-05	3.86946e-05								0	0	0	0	0	0
															0.0789474	0.0555556	0.1								0.00819672	0.0673077	0.111111	0.113924	0.111111	0.125			0.000172917	0.000153704	0								0	0	0	0.000395238	0	0.000790476
															0.00469484	0.0448718	0.0701754								0.0666667	0.0510204	0.0663507	0.134146	0.5	0.166667			0	4.77011e-05	0								0	7.90476e-05	8.71391e-05	0.000184444	0	0
															0.0135135	0.111111	0.0448718								0.0125	0.0721649	0.105263	0.0555556	0.0810811	0.135135			3.76417e-05	0	0								0	0.00014188	0	0	0	0.00122963
															0.0380952	0.106061	0.00584795								0.111111	0.118519	0.0769231	0.0909091	0.2	0.05			5.70447e-05	0.000108497	0								0	0.000221333	0.000257364	0.000368889	0.00110667	0
															0.0141844	0.0272727	0.070922								0.0833333	0.0230769	0.0333333	0.127273	0.272727	0.166667			3.98082e-05	0	0.000188636								0	0	0	0.00050303	0.00184444	0
															0.0133333	0.045045	0.166667								0.166667	0.0346821	0.178571	0.103175	0.03125	0.166667			2.50377e-05	0	0.000255385								0	0	0.000307407	0	0	0
															0.0243902	0.2	0.142857								0.0423729	0.0350877	0.157895	0.166667	0.0909091	0.0833333			0	0.000790476	0.000263492								0	0	0.000251515	0	0	0
															0.026738	0.0909091	0.5								0.0451613	0.0322581	0.0588235	0.125	0.0338983	0.05			0	0	0.00184444								4.19192e-05	0	0	0	0	0
															0.0357143	0.125	0.125								0.0186916	0.0491803	0.266667	0.454545	0.411765	0.166667			6.91667e-05	0.000212821	0								0	0	0.000691667	0.00276667	0.00221333	0
															0.025641	0.111111	0.181818								0.0144928	0.0769231	0.111111	0.128205	0.0769231	0.111111			7.18615e-05	0	0								0	0.000190805	0	0.000345833	0.00050303	0
															0.0298507	0.190476	0.0888889								0.2	0.00970874	0.125	0.0753425	0.0571429	0.0588235			8.51282e-05	0.00032549	6.14815e-05								0.000614815	0	0	9.07104e-05	0	0
															0.0508475	0.0113636	0.0188679								0.005	0.0530973	0.0827068	0.0454545	0.04	0.11828			9.88095e-05	0	0								0	0.000118996	8.01932e-05	0	0	0.000461111
															0.013245	0.25	0.124224								0.0340136	0.0434783	0.137255	0.2	0.125	0.125			3.68889e-05	0.000691667	0.000116491								0	0	0.000190805	0	0	0
															0.0111111	0.10303	0.1								0.0169492	0.0521739	0.123596	0.142857	0.111111	0.125			0	0.000170256	0								0	6.08059e-05	0.000100606	0	0	0
															0.043956	0.0263158									0.025641	0.09375	0.0625	0.185629	0.2	0.0923077			0.000127203	0									0	0	0	0.000572414	0	0.000691667
															0.0215054	0.048913									0.018018	0.0157895	0.0625	0.142857	0.133333	0.102564			0	8.64583e-05									0	0	0	0	0	0
															0.08	0.0447761									0.0617284	0.0434783	0.0625	0.0454545	0.0454545	0.107143			0.00024058	0									7.68519e-05	0	8.13725e-05	0	0	0
															0.0384615	0.0628931									0.0326087	0.0526316	0.0681818	0.232143	0.182432	0.153846			3.78995e-05	9.88095e-05									3.43685e-05	0.000134959	0	0.000721739	0.000564626	0
															0.0150376	0.0642857									0.0471698	0.0340909	0.0769231	0.0144928	0.172414	0.0227273			4.19192e-05	4.89676e-05									5.76389e-05	0	0	0	0.00032549	0
															0.00413223	0.09375									0.00689655	0.0642202	0.112903	0.104478	0.0909091	0.125			0	0.000230556									0	0	0.000162745	0.000184444	0	0
															0.0172414	0.057971									0.0344828	0.0714286	0.212121	0.272727	0.12	0.333333			4.8538e-05	5.94982e-05									0	0	0.00032549	0.00110667	0.000691667	0
															0.0357143	0.25									0.0365854	0.0294118	0.0821918	0.172662	0.155556	0.0714286			0.000100606	0									7.09402e-05	0	0.000131746	0.000425641	0.000614815	0
															0.00823045	0.25									0.0857143	0.0686275	0.1	0.116279	0.142857	0.0769231			2.29599e-05	0									0.000172917	0	0	0.000291228	0.000425641	0
															0.0266667	0.157895									0.0625	0.0136986	0.0517241	0.133333	0.1	0.111111			7.57991e-05	0.000425641									0	0	0	0	0	0
															0.04	0.00917431									0.15	0.0769231	0.0504202	0.3	0.05	0.166667			4.06863e-05	0									0.000474286	0	8.38384e-05	0.00138333	0	0
															0.00884956	0.0555556									0.0689655	0.04	0.0625	0.1	0.12	0.097561			2.47024e-05	0									0	0	0.000128682	0	0	0
															0.00952381	0.0183486									0.0119048	0.0598291	0.0833333	0.111111	0.136364	0.0714286			0	0									0	6.14815e-05	0	0	0	0
															0.111111	0.0576923									0.0390625	0.0300752	0.0990991	0.0833333	0.0588235	0.166667			0.000345833	0									4.68927e-05	0	0.000291228	0	0	0
															0.0179372	0.028									0.0789474	0.0723684	0.0865385	0.4	0.142857	0.0769231			5.0303e-05	3.05709e-05									0.000172917	0.000184444	0	0.00138333	0	0
															0.0272727										0.0235294	0.0526316	0.079646	0.125	0.3	0.0833333			5.37217e-05										0	5.47855e-05	9.37853e-05	0	0.00184444	0
															0.0769231										0.00564972	0.05	0.0666667	0.03125	0.161111	0.125			0.000221333										0	0	0	0	0.000436842	0
															0.0740741										0.0225989	0.0564516	0.241379	0.0612245	0.157895	0.122222			0.000122963										3.39468e-05	0.000115278	0.000345833	0	0.000221333	0.000368889
															0.04										0.0366972	0.05	0.0648855	0.125	0.102273	0.0503145			0										5.53333e-05	0	0.000107097	0	0	0
															0.0416667										0.0431034	0.0603448	0.142857	0.0408163	0.153846	0.121495			6.83128e-05										0	7.00422e-05	0	0	0.000922222	0.000461111
															0.0139535										0.0347826	0.0188679	0.1875	0.0540541	0.220339	0.0833333			2.62243e-05										0	0	0	0	0.000747748	0.000922222
															0.00990099										0.00724638	0.166667	0.0277778	0.194444	0.181818	0.1			0										0	0	0	0.000425641	0	0
															0.012766										0.00862069	0.0192308	0.091954	0.333333	0.241379	0.0666667			2.4058e-05										0	0	0.00012029	0	0.00221333	0
															0.0136054										0.0425532	0.0555556	0.0736842	0.166667	0.142857	0.0833333			3.81609e-05										8.71391e-05	0	0	0	0	0
															0.0172414										0.0434783	0.075	0.0666667	0.0404624	0.111111	0.0447761			4.8538e-05										0	0	0	0	0	0
															0.0275862										0.0357143	0.0149254	0.114035	0.3	0.0714286	0.0638298			4.46237e-05										0	0	0.000181421	0	0	0.000691667
															0.0192308										0.028777	0.0612245	0.103704	0.111111	0.272727	0.031746			5.37217e-05										4.32292e-05	0	0.000155869	0	0.00276667	0
															0.0142857										0.0909091	0.0490798	0.0422535	0.078125	0.142857	0.157895			3.98082e-05										0	4.49864e-05	0	0	0	0
															0.00884956										0.05	0.0933333	0.0957447	0.0909091	0.142857	0.142857			0										0	0.000201212	0	0	0	0
															0.0685714										0.0289855	0.0571429	0.136752	0.0434783	0.0909091	0.0277778			0.000108497										0	0	8.92473e-05	0	0	0
															0.0769231										0.0857143	0.0361446	0.0327869	0.2	0.11165	0.097561			9.88095e-05										0.000184444	0	0	0	0	0
															0.0232558										0.0232558	0.0430108	0.132653	0.0909091	0.0909091	0.0833333			6.5098e-05										0	0	0.000402424	0	0	0
															0.028169										0.0434783	0.0634921	0.0769231	0.15	0.0434783	0.0714286			0										0	0.000108497	0	0.000614815	0	0
															0.0379747										0.03125	0.021097	0.0357143	0.416667	0.0666667	0.1			7.37778e-05										0	0	0	0.00138333	0	0
															0.025641										0.0206897	0.0406977	0.131579	0.113208	0.1875	0.0833333			5.07645e-05										4.03893e-05	3.86946e-05	0.00014188	0.000301818	0.000291228	0
															0.0344828										0.222222	0.0291971	0.104478	0.0769231	0.0714286	0.0833333			9.7076e-05										0.000691667	0	0.000158095	0.000204938	0	0
															0.0150376										0.0232558	0.0188679	0.194444	0.127273	0.08	0.125			0										0	0	0.000582456	0	0	0
															0.047619										0.0241935	0.0175439	0.0909091	0.0661157	0.1	0.046875			5.94982e-05										0	0	0	0	0	0.00184444
															0.0571429										0.0169492	0.0422535	0.0443038	0.154412	0.209302	0.0909091			9.22222e-05										3.2549e-05	0.000100606	0	0.000512346	0.000790476	0
															0.0149254										0.0294118	0.0740741	0.153846	0.363636	0.142857	0.2			0										8.51282e-05	0	0	0.00110667	0.000535484	0
															0.0327869										0.0327869	0.046875	0.0647059	0.0625	0.164557	0.0333333			9.54023e-05										3.37398e-05	0	0	0	0.000526984	0
															0.0153846										0.0222222	0.125	0.0458015	0.208333	0.142857	0.0789474			4.32292e-05										0	0.000170256	3.81609e-05	0.00100606	0	0
															0.0114286										0.0263158	0.057971	0.0601852	0.142857	0.097561	0.0714286			3.18008e-05										0	0	4.49864e-05	0	0	0
															0.0324675										0.00934579	0.0961538	0.0925926	0.173913	0.1	0.125			0										0	0.000128682	0.00010641	0.000283761	0	0
															0.021978										0.012987	0.0229008	0.0656566	0.126984	0.0916031	0.166667			6.14815e-05										0	0	0	0.000221333	0.000204938	0.00184444
															0.0342466										0.0222222	0.057971	0.304348	0.17757	0.111111	0.142857			0										0	0	0.000851282	0.000235461	0	0
															0.015625										0.0318471	0.0291262	0.075	0.119658	0.25	0.142857			0										7.52834e-05	0	0	0.000377273	0	0
															0.0133333										0.0194175	0.0423729	0.190184	0.0549451	0.0909091	0.25			0										5.47855e-05	0	0.000442667	0	0	0
															0.00921659										0.0247934	0.0578512	0.190184	0.121622	0.126761	0.147059			2.58567e-05										0	5.64626e-05	0.000442667	0.000425641	0.000582456	0.00110667
															0.00961538										0.0208333	0.0481928	0.0707071	0.172414	0.285714	0.166667			0										0	8.25871e-05	0	0.000362842	0	0
															0.025641										0.0144928	0.0617284	0.116667	0.111111	0.111111	0.125			7.18615e-05										4.03893e-05	9.22222e-05	0.000335354	0	0	0
															0.0421053										0.0588235	0.0695652	0.0943396	0.111111	0.2	0.125			0.000122963										8.92473e-05	3.23587e-05	0.000190805	0	0.00184444	0
															0.027027										0.0144928	0.0674157	0.0857143	0.134615	0.3	0.0714286			0										0	7.47748e-05	0	0	0.00184444	0
															0.0316456										0.0471698	0.0677966	0.0750988	0.159574	0.142857	0.105263			7.2807e-05										6.14815e-05	6.08059e-05	7.00422e-05	0.000440152	0	0
															0.0536398										0.0280374	0.0478469	0.0991736	0.147826	0.142857	0.0416667			5.0303e-05										0	3.89671e-05	0.000158095	0.000553333	0	0
															0.1										0.0117647	0.0657895	0.0909091	0.165138	0.142857	0.2			0.000307407										0	0	0	0.000332	0	0
															0.00952381										0.0136986	0.0545455	0.0909091	0.0824742	0.0784314	0.0625			2.64753e-05										0	3.05709e-05	0	0	0	0
															0.0515464										0.0175439	0.0515464	0.123077	0.159091	0.149254	0.0444444			6.21723e-05										0	0	0.000307407	0.000307407	0.00065098	0
															0.0357143										0.0357143	0.0512821	0.0833333	0.0364964	0.0555556	0.153846			0										0	6.5873e-05	0	0	0	0
															0.0294118										0.0714286	0.0601504	0.0806452	0.230769	0.111111	0.123288			5.70447e-05										0.000112925	0	0	0.00110667	0	0.00050303
															0.00452489										0.0857143	0.0458716	0.0769231	0.333333	0.148387	0.0185185			0										0.000184444	6.21723e-05	0	0.00138333	0.000481159	0
															0.0106383										0.025641	0.0319149	0.266667	0.126761	0.117647	0.0322581			0										0	0	0.000819753	0.000255385	0	0
															0.0266667										0.00724638	0.136364	0.0608108	0.142857	0.135678	0.0684411			7.54545e-05										0	0	5.70447e-05	0.000257364	0.000488235	0.000190805
															0.0144928										0.0105263	0.0761905	0.109091	0.047619	0.0909091	0.0434783			0										0	0	0.000178495	0	0	0
															0.0182648										0.00485437	0.121212	0.0463576	0.0526316	0.1	0.111111			0										0	0	5.94982e-05	0	0	0
															0.016										0.0228571	0.0638298	0.0192308	0.333333	0.0833333	0.0384615			4.49864e-05										0	4.98498e-05	0	0.00184444	0	0
															0.0511811										0.0104167	0.0691824	0.0821918	0.294118	0.166667	0.125			5.22013e-05										0	0.00013719	0	0.000790476	0	0
															0.0810811										0.00735294	0.0471698	0.0229885	0.134021	0.12987	0.222222			0.000167677										0	6.28788e-05	0	0.000291228	0	0
															0.0162602										0.0127389	0.0655738	0.0927835	0.186441	0.117647	0.0769231			0										0	0	8.78307e-05	0.000638462	0	0
															0.0422535										0.012987	0.125	0.049505	0.133858	0.101449	0.181818			8.51282e-05										2.47024e-05	0.000221333	0	0.000381609	0	0
															0.0394737										0.0333333	0.0833333	0.0952381	0.157895	0.111111	0.0714286			7.90476e-05										0	0	0	0.000409877	0	0
															0.025974										0.0967742	0.030303	0.0625	0.12963	0.216216	0.333333			7.2807e-05										0.000197619	0	0	0.000345833	0.000614815	0
															0.0144928										0.012987	0.0326087	0.0534351	0.133333	0.125	0.0837696			0										0	0	0	0	0.000461111	0.000790476
															0.0441176										0.0185185	0.0591398	0.153846	0.0821918	0.0588235	0.038961			0										3.50211e-05	4.00966e-05	0.000345833	0	0	0
															0.056338										0.0347826	0.0192308	0.0409357	0.106667	0.0625	0.0344828			0.000167677										5.42484e-05	0	0	0	0	0
															0.0285714										0.285714	0.102041	0.097561	0.108434	0.0833333	0.0137931			0										0.000922222	0	0	0.000197619	0	0
															0.0136986										0.0142857	0.0172414	0.0238095	0.189189	0.176471	0.0909091			0										4.00966e-05	0	0	0.000481159	0.00110667	0.00110667
															0.0116279										0.0517241	0.0608696	0.0283019	0.122449	0.196078	0.0410959			0										5.53333e-05	0.000125758	0	0.000425641	0.000553333	0
															0.0263158										0.0298507	0.272727	0.107143	0.0505051	0.162162	0.0588235			7.37778e-05										8.51282e-05	0.000614815	0.00032549	0	0.000744872	0
															0.038835										0.0186916	0.037037	0.0866142	0.0655738	0.0714286	0.0434783			0.000111785										5.26984e-05	0	7.57991e-05	0	0	0
															0.0212766										0.0263158	0.0333333	0.113208	0.192308	0.1	0.0208333			0										7.57991e-05	0	0.000204938	0.000332	0	0
															0.0785714										0.0206186	0.0297872	0.0307692	0.0853659	0.147059	0.03125			0.00018292										5.76389e-05	3.07407e-05	0	0	0.000790476	0
															0.0148148										0.025	0.0212766	0.0625	0.0483871	0.125	0.0714286			4.12935e-05										7.18615e-05	0	0	0	0	0
															0.0714286										0.0217391	0.0625	0.08125	0.142857	0.2	0.0666667			0.000145614										0	3.52442e-05	0.00012029	0.000395238	0	0
															0.0495868										0.0377358	0.0551181	0.144928	0.0737705	0.166667	0.137931			0.000143103										0	6.08059e-05	0.00031619	9.88095e-05	0.000976471	0.000922222
															0.0149254										0.0810811	0.0909091	0.0322581	0.0930233	0.205479	0.0588235			2.82313e-05										0.000178495	0	0	0	0.00130196	0
															0.0178571										0.0235294	0.0277778	0.15	0.155172	0.125	0.0833333			4.98498e-05										0	0	0	0.00024058	0	0
															0.00763359										0.133333	0.0363636	0.0351759	0.200913	0.111111	0.0769231			0										0.000442667	4.32292e-05	4.22392e-05	0.000640702	0	0
															0.037037										0.0357143	0.0645161	0.1	0.122807	0.1	0.0204082			0										0	0.000131746	0	0.000425641	0	0
															0.121212										0.00892857	0.0648148	0.0650407	0.16	0.0714286	0.0769231			0.000395238										0	0	0	0.000190805	0	0
															0.03125										0.0416667	0.0163934	0.0379747	0.125	0.05	0.025641			0										0.000122963	0	0	0	0	0
															0.010989										0.0078125	0.0149254	0.0322581	0.0860656	0.179487	0.05			0										0	0	0	0.000214887	0.00158095	0
															0.0454545										0.012987	0.0699301	0.0725806	0.157895	0.2	0.0416667			0.000130196										0	0.000102469	0.000153704	0.000467606	0.000691667	0
															0.0394089										0.00636943	0.030303	0.136364	0.106952	0.122807	0.0416667			3.07407e-05										0	0	0.00050303	0.000287446	0.000425641	0
															0.0227273										0.047619	0.08	0.08867	0.12	0.0909091	0.142857			6.43411e-05										0.000134959	0	0.000156604	0	0	0
															0.0163934										0.0140845	0.0631579	0.05	0.105263	0.133333	0.166667			0										0	7.2807e-05	0	0	0	0
															0.0384615										0.333333	0.0777778	0.1	0.191489	0.1	0.047619			5.07645e-05										0.00110667	0.000167677	0	0.000582456	0.000178495	0
															0.0677966										0.00869565	0.0452261	0.0887574	0.16	0.0704225	0.0687023			0.000197619										0	3.71365e-05	0.000212821	0	0	0
															0.0190476										0.0166667	0.056	0.0847458	0.207792	0.0510204	0.1			5.42484e-05										0	0	0.000146903	0.000632381	0	0
															0.0151515										0.0285714	0.0512821	0.0731707	0.227273	0.0625	0.0952381			0										5.70447e-05	0	7.47748e-05	0.00110667	0	0
															0.0367347										0.057971	0.017094	0.0754717	0.0666667	0.157895	0.0352941			2.56173e-05										8.78307e-05	0	9.62319e-05	0	0	0
															0.0205479										0.166667	0.142857	0.04	0.0654206	0.0534351	0.0625			0										0.000553333	0	0	0	0	0
															0.00980392										0.0327869	0.0458716	0.12931	0.0584416	0.178571	0.0535714			0										9.37853e-05	0	0.000165174	7.2807e-05	0.000197619	0
															0.0405405										0.00840336	0.0412371	0.113402	0.2	0.12844	0.0666667			4.19192e-05										0	4.03893e-05	0	0	0.000582456	0
															0.0240964										0.00840336	0.0588235	0.0961538	0.230769	0.0731707	0.0344828			6.83128e-05										0	0	0.00010641	0.00110667	0	0
															0.0451613										0.030303	0.05	0.125	0.0794702	0.0517241	0.0190476			4.25641e-05										0	0	0	0.000167677	0	0.00138333
															0.013986										0.0521739	0.105263	0.0857143	0.0789474	0.027027	0.0625			3.92435e-05										5.47855e-05	0	0.000131746	0	0	0
															0.0102041										0.037037	0.116279	0.0409357	0.161538	0.114754	0.0714286			0										8.07786e-05	0.000190805	4.89676e-05	0.000353191	0	0.000922222
															0.0365854										0.0175439	0.0597015	0.05	0.134328	0.0384615	0.1			7.18615e-05										0	8.73684e-05	0	0.00024058	0	0
															0.0310559										0.0222222	0.15	0.193548	0.153846	0.178082	0.0322581			0										0	0.000184444	0.000553333	0	0.00050303	0
															0.00980392										0.0192308	0.0588235	0.0243902	0.107143	0.175926	0.0416667			2.72578e-05										0	0	0	0	0.000204938	0
															0.333333										0.00628931	0.1	0.0701754	0.27619	0.3	0.0909091			0.00110667										0	0	0	0.000873684	0.00276667	0
															0.0263158										0.0416667	0.155844	0.266667	0.038961	0.125	0.0833333			0										0	0.000291228	0.000691667	0	0	0
															0.0460526										0.00990099	0.2	0.195122	0.0857143	0.272727	0.0666667			0										0	0.000691667	0.000204938	0	0	0
															0.0263158										0.013986	0.139535	0.0458716	0.0634921	0.1	0.08			0										3.89671e-05	0.000345833	0	0	0.000291228	0
															0.00900901										0.0246914	0.0471698	0.357143	0.0151515	0.047619	0.07			0										7.00422e-05	0	0.00158095	0	0	0.000425641
															0.00787402										0.047619	0.0263158	0.176471	0.0285714	0.238095	0.0769231			0										0.000138333	0	0.00050303	0	0.00138333	0
															0.04										0.0114286	0.0769231	0.0837696	0.0603774	0.230769	0.0117647			0										3.21705e-05	0	0.000228179	0.000124345	0.00184444	0
															0.0342466										0.0344828	0.0392157	0.0816327	0.181818	0.3	0.1			4.00966e-05										0	4.94048e-05	0	0	0.00276667	0
															0.05										0.0571429	0.0769231	0.071066	0.0297619	0.060241	0.0736842			0										0	0	5.07645e-05	0	0	0
															0.0526316										0.166667	0.133333	0.0774648	0.0833333	0.112676	0.0434783			0										0.000553333	0	6.5873e-05	0	0.000474286	0
															0.0118343										0.03125	0.192308	0.142857	0.0971429	0.0714286	0.125			3.31337e-05										0	0.000307407	0	0.000212821	0	0
															0.00561798										0.16	0.0632184	0.170213	0.0955882	0.0792683	0.12			0										0.000526984	4.61111e-05	0.000314905	8.38384e-05	0.00014188	0.00184444
															0.00564972										0.0117647	0.075	0.117647	0.0717949	0.183432	0.08			0										0	0	0	8.25871e-05	0.000532051	0
															0.00689655										0.0625	0.0714286	0.107143	0.256757	0.153846	0.0833333			0										0.000187571	0	0.00032549	0.00143457	0.000395238	0
															0.111111										0.01875	0.142857	0.15	0.109375	0.0714286	0.142857			0.000356989										3.59307e-05	0.000276667	0.000461111	7.18615e-05	0	0
															0.0416667										0.01	0.130435	0.166667	0.0588235	0.111111	0.016129			0										0	0	0.000328713	0	0.000276667	0
															0.028169										0.0833333	0.0472103	0.09	0.0892857	0.1	0.0416667			0										9.07104e-05	0	0.000281356	0	0	0
															0.333333										0.03125	0.115385	0.0645161	0.25	0.111111	0.0512821			0.00110667										0	0.000281356	0	0.000691667	0	0
															0.0123457										0.00694444	0.0531401	0.133333	0.0454545	0.125	0.037037			0										0	0.00010122	0	0	0.000368889	0
															0.0909091										0.03	0.143519	0.352941	0.117647	0.113208	0.0967742			0.000197619										0	0.000323377	0.00166	0.00024058	0.000614815	0
															0.0101523										0.0306122	0.136364	0.0903226	0.155556	0.189189	0.111111			0										0	0.000474286	0.000127203	0.000614815	0.00083	0
															0.0410959										0.0163934	0.259259	0.0555556	0.08	0.111111	0.0769231			4.35696e-05										0	0.000790476	0	0.000122963	0	0
															0.0136986										0.0143885	0.0703125	0.0952381	0.0353982	0.0909091	0.142857			0										0	0.000245926	0	0	0	0
															0.0344828										0.025641	0.0588235	0.107143	0.212766	0.2	0.0689655			3.00725e-05										0	0	0.000335354	0.000481159	0	0
															0.011976										0.00873362	0.111111	0.375	0.0761421	0.1	0.0714286			0										0	0	0.00138333	7.47748e-05	0	0
															0.0333333										0.0106383	0.0294118	0.166667	0.0847458	0.142857	0.025			0										0	0	0	0.000110667	0	0
															0.0512821										0.0625	0.0892857	0.0769231	0.153846	0.192308	0.0408163			4.22392e-05										6.43411e-05	0.00012029	0	0	0	0
															0.0104167										0.0224719	0.0131579	0.173913	0.186441	0.0344828	0.1			0										0	0	0.000190805	0.000526984	0	0
															0.0184049										0.0130719	0.120603	0.375	0.0810811	0.184211	0.125			3.43685e-05										3.66446e-05	0.000166416	0.00110667	0	0.000470922	0
															0.0377358										0.0652174	0.185185	0.2	0.0702703	0.0967742	0.0434783			5.82456e-05										0.000131746	0.00050303	0	6.66667e-05	0	0
															0.0430108										0.0333333	0.060241	0.210526	0.1	0.0416667	0.0943396			6.43411e-05										9.37853e-05	0	0.00050303	0	0	0.000790476
															0.0121951										0.0118343	0.0966543	0.111111	0.0517241	0.150943	0.0444444			0										0	0.000144097	0	0	0	0
															0.03125										0.0319149	0.0909091	0.125	0.208333	0.121053	0.047619			8.78307e-05										6.01449e-05	0	0	0	0.000425641	0
															0.0138889										0.03125	0.0606061	0.155556	0.14	0.0882353	0.045045			3.86946e-05										6.5873e-05	3.50211e-05	0.000147556	0.000481159	0	0.000691667
															0.0196078										0.0075188	0.0307692	0.0670103	0.111111	0.106796	0.0655738			5.47855e-05										0	0	9.37853e-05	0.000307407	0.000212821	0
															0.03125										0.0425532	0.0425532	0.111111	0.0769231	0.128713	0.172414			8.78307e-05										0	0	0	0	0.000167677	0.000691667
															0.0740741										0.0075188	0.0357143	0.0909091	0.145833	0.0333333	0.0555556			0.000221333										0	0	0	0.000276667	0	0
															0.00819672										0.00990099	0.0128205	0.216216	0.196911	0.131868	0.038835			2.27709e-05										0	0	0	0.000512346	0.000345833	0
															0.0222222										0.012987	0.25	0.234694	0.0777778	0.173913	0.125			6.21723e-05										0	0.000614815	0.000725683	9.22222e-05	0	0
															0.115942										0.0294118	0.097561	0.0810811	0.153285	0.117647	0.0769231			0.000286207										0	0.000184444	0	0.000375141	0	0
															0.0384615										0.015873	0.0746269	0.0645161	0.0555556	0.0895522	0.04			7.68519e-05										0	0	0	0	0	0
															0.0144928										0.0210526	0.0531915	0.127273	0.142857	0.148148	0.0617284			0										5.88652e-05	7.09402e-05	0.000335354	0	0.000368889	0
															0.105882										0.00740741	0.123967	0.172414	0.172414	0.128205	0.130435			0.000230556										0	0.000202439	0.000291228	0.000395238	0.000442667	0
															0.032967										0.0204082	0.115385	0.157895	0.0357143	0.0632911	0.0285714			0										0	0	0.000456881	0	0.00010641	0
															0.0526316										0.0301205	0.0606061	0.0833333	0.122222	0.0944882	0.125			0										0	0	0	0.00014188	0.000131746	0
															0.0224719										0.04	0.0344828	0.105263	0.15	0.0866667	0.0344828			6.36015e-05										5.12346e-05	5.07645e-05	0	0.00032549	0.000190805	0
															0.0114943										0.0666667	0.115942	0.111111	0.109375	0.0954357	0.043956			0										0	0.000112925	0.000138333	0.000190805	0.00041761	0
															0.00803213										0.0314961	0.0526316	0.0700637	0.0909091	0.0571429	0.0512821			2.24022e-05										0	0	0	0	0	0.000614815
															0.0194175										0.026738	0.1875	0.109589	0.0819672	0.0888889	0.0277778			5.47855e-05										0	0.000461111	0.000128682	0	0	0
															0.0136986										0.0327869	0.142857	0.166667	0.0952381	0.0833333	0.0555556			0										9.37853e-05	0	0.000212821	0	0	0
															0.0155039										0.0149254	0.148148	0.025974	0.189655	0.133333	0.0314961			4.32292e-05										0	0.000291228	0	0.00050303	0	0
															0.0268456										0.00833333	0.10625	0.153846	0.181818	0.0441176	0.0277778			7.57991e-05										0	0.000187571	0	0.000614815	0	0
															0.02										0.0425532	0.158416	0.142857	0.216667	0.133333	0.0384615			5.58923e-05										6.66667e-05	0.000425641	0.000255385	0.000442667	0.000790476	0
															0.02										0.046332	0.222222	0.114865	0.0740741	0.0576923	0.0466667			0										7.06383e-05	0.000461111	0.000228179	0	0	0
															0.0307692										0.0909091	0.137931	0.0851064	0.0710059	0.100775	0.0437956			8.78307e-05										0.000197619	0.000251515	0.000190805	0	0.00032549	0
															0.00694444										0.0294118	0.0625	0.057554	0.0611111	0.151515	0.102564			1.92799e-05										0	0	7.18615e-05	0.000136626	0	0.000851282
															0.037037										0.0131579	0.144737	0.0582524	0.238095	0.125	0.104651			0.000104403										0	0.00032233	0	0.000790476	0.000634973	0
															0.015873										0.00934579	0.307692	0.2	0.152174	0.1875	0.0769231			0										0	0.00110667	0.00050303	0.00065098	0.00184444	0
															0.0194175										0.0116279	0.0460829	0.100437	0.428571	0.05	0.0846154			5.42484e-05										3.2549e-05	3.41564e-05	0.000263492	0.00184444	0	0.000691667
															0.0171429										0.0114943	0.0540541	0.25	0.0693642	0.0967742	0.230769			0										0	0.000103106	0.000691667	0.000251515	0	0
															0.0083682										0.00564972	0.0909091	0.0909091	0.142857	0.157895	0.0294118			0										0	0	0.000167677	0	0	0
															0.0111111										0.0268456	0.0263158	0.25	0.0322581	0.0923077	0.0314961			3.09125e-05										3.98082e-05	0	0.00110667	0	0.000263492	0
															0.0263158										0.0217391	0.230769	0.0389105	0.0852713	0.147321	0.0175439			7.37778e-05										6.14815e-05	0.000614815	3.33333e-05	0.00010641	0.000320773	0
															0.0382166										0.0120482	0.0512821	0.285714	0.12	0.107143	0.0232558			0.000107792										0	0	0.00138333	0	0.000172917	0
															0.0183486										0.0666667	0.0833333	0.117647	0.179245	0.0588235	0.0392157			0										0.000172917	0	0.000251515	0.000368889	0	0
															0.00909091										0.00826446	0.1	0.0625	0.0909091	0.155172	0.032			0										0	0.000145614	5.42484e-05	0.000122963	0.000790476	0
															0.00862069										0.0324675	0.0430108	0.0311111	0.127168	0.0821918	0.0714286			0										0	3.66446e-05	3.71365e-05	0.000170256	0	0
															0.00806452										0.0384615	0.0861423	0.0744681	0.0923077	0.153846	0.0372671			2.24022e-05										0	0.00011836	0.000104403	0.000212821	0.00110667	0.000212821
															0.0173913										0.0392157	0.1	0.0457516	0.222222	0.164286	0.0555556			4.8538e-05										3.95238e-05	0	5.94982e-05	0	0.000892473	0
															0.0101523										0.020202	0.0898876	0.151515	0.0952381	0.125	0.05			2.82313e-05										0	8.13725e-05	0.000448649	0	0	0
															0.0251572										0.0327869	0.0304878	0.0340136	0.0781893	0.0192308	0.0769231			7.04883e-05										9.37853e-05	4.22392e-05	0	0.000180435	0	0
															0.0377358										0.0387597	0.0588235	0.162162	0.166667	0.125	0.107143			0.00010641										8.92473e-05	0	0.000263492	0	0	0
															0.0119048										0.0338983	0.142857	0.025	0.15736	0.0526316	0.0149254			3.31337e-05										3.68889e-05	0.000345833	0	0.000282313	0	0
															0.01										0.0160643	0.0207254	0.175676	0.0833333	0.0294118	0.00806452			2.78057e-05										2.39538e-05	3.61656e-05	0.000353191	0	0	0
															0.0238095										0.0107527	0.111111	0.0599251	0.307692	0.047619	0.0629921			6.70707e-05										0	0	0	0.000922222	0	0.000790476
															0.0597015										0.0142857	0.138889	0.0833333	0.142857	0.166667	0.0833333			0.000170256										0	0.000291228	0	0.000439153	0	0
															0.00784314										0.0462963	0.0334928	0.0718232	0.0106383	0.0442478	0.136752			2.17848e-05										0	3.23587e-05	9.62319e-05	0	0	0.00127692
															0.00858369										0.0223214	0.181818	0.111111	0.113636	0.125	0.124031			0										0	0.000691667	0.000254406	0	0.000461111	0
															0.00816327										0.0560748	0.0512821	0.148936	0.173684	0.0714286	0.027027			0										0.00011773	0	0.000204938	0.000373034	0	0
															0.0192308										0.00675676	0.142857	0.190476	0.166667	0.0625	0.0258621			5.37217e-05										0	0	0.000461111	0	0	0
															0.0192308										0.0106383	0.122905	0.25	0.0769231	0.1	0.05			5.37217e-05										0	0.000249624	0	0	0	0
															0.0327869										0.00934579	0.333333	0.111765	0.2	0.142857	0.111111			9.22222e-05										0	0.00138333	0.000130196	0	0	0
															0.0536913										0.0447761	0.15	0.047619	0.0357143	0.0877193	0.0769231			0.000159233										0	0.000345833	0	0	0.000461111	0
															0.00738007										0.028169	0.0918367	0.032	0.061674	0.1893	0.0176991			2.04938e-05										7.90476e-05	0	0	6.91667e-05	0.000510769	0
															0.0155039										0.0218579	0.1	0.103896	0.131783	0.0909091	0.0526316			4.32292e-05										3.35354e-05	0.000212821	0	0.000375141	0	0
															0.0181818										0.0123457	0.0747664	0.027027	0.0769231	0.0740741	0.0551724			0										0	0.000127203	0	0	0	0
															0.030303										0.0133333	0.108696	0.142857	0.0638298	0.117647	0.108108			0										0	0.000175661	0	0	0	0
															0.0114943										0.0147059	0.025641	0.0608696	0.133333	0.0666667	0.0909091			3.23587e-05										0	0	8.25871e-05	0	0	0
															0.0257511										0.0228311	0.1	0.166667	0.153846	0.142857	0.0384615			7.2807e-05										0	0.000122963	0	0	0	0
															0.018018										0.0238095	0.0452489	0.147059	0.428571	0.138889	0.0576923			0										0	6.1825e-05	0	0.00221333	0.000721739	0
															0.025										0.00689655	0.0614525	0.15	0.0470588	0.03	0.0243902			7.09402e-05										0	4.32292e-05	0.000553333	0	0	0
															0.0357143										0.00662252	0.0384615	0.0867925	0.285714	0.138211	0.0769231			0.000100606										0	0	4.00966e-05	0	0.000425641	0
															0.190476										0.02	0.0625	0.185185	0.0740741	0.0625	0.0344828			0.000582456										0	0	0.000345833	0	0	0
															0.0122699										0.015748	0.0588235	0.263158	0.2	0.133333	0.117647			0										4.39153e-05	0	0.000838384	0.000614815	0	0
															0.025641										0.0512821	0.127273	0.04	0.307692	0.147887	0.1			7.37778e-05										5.58923e-05	0.000283761	0	0.000922222	0.000582456	0
															0.0179372										0.0121951	0.0375	0.0769231	0.0769231	0.0813953	0.0724638			5.00754e-05										0	3.00725e-05	0	0	0.00010641	0.000481159
															0.0211268										0.0149254	0.0648649	0.126761	0.130653	0.1	0.0833333			4.19192e-05										4.19192e-05	0.000147556	0.000278992	0.000373874	0	0
															0.0588235										0.00851064	0.0287081	0.166667	0.0555556	0.0503597	0.0813953			0.000172917										0	0	0.000368889	0	0.000158095	0.000461111
															0.1										0.00390625	0.0652174	0.125	0.101695	0.0806452	0.0263158			0.00032549										0	0	0.000232982	0.000197619	0.000461111	0
															0.0133333										0.029703	0.0697674	0.124031	0.166667	0.047619	0.097561			3.71365e-05										0	8.38384e-05	0.000153704	0.000291228	0	0
															0.0136986										0.0338983	0.179245	0.0916031	0.0365297	0.2	0.0666667			0										9.7076e-05	0.00050303	0.000160386	0	0	0
															0.0462963										0.00881057	0.0588235	0.00675676	0.08	0.0769231	0.04			5.88652e-05										0	4.89676e-05	0	0	0	0
															0.031746										0.00858369	0.0540541	0.0543478	0.0740741	0.125	0.0857143			8.92473e-05										0	0	0	0	0	0.000873684
															0.0229885										0.0269058	0.025641	0.0272109	0.176471	0.107955	0.0555556			6.43411e-05										2.69919e-05	0	0	0	0.000628788	0
															0.0444444										0.00909091	0.0520231	0.190476	0.166667	0.0434783	0.089172			0.000125758										2.52664e-05	9.22222e-05	0.000409877	0	0	0.000442667
															0.0487805										0.02	0.0617761	0.0898876	0.1875	0.0192308	0.0526316			0										0	6.36015e-05	0.000110667	0.000922222	0	0
															0.0363636										0.00869565	0.0608365	0.1875	0.3	0.0714286	0.046875			0.000104403										0	5.53333e-05	0.0006225	0.00138333	0	0
															0.0138889										0.0239521	0.0581395	0.185185	0.165354	0.0714286	0.05			0										0	0.000122059	0.000204938	0.0003984	0	0
															0.0163934										0.0235294	0.0603448	0.184211	0.047619	0.059322	0.05			0										0	6.66667e-05	0.000461111	0	0.000115278	0
															0.0357143										0.0178571	0.0403226	0.141414	0.0714286	0.0726257	0.0272727			0.000104403										0	0	0.000212821	0	0.00012029	0
															0.011976										0.0212766	0.0597826	0.2	0.112745	0.0883978	0.0769231			3.33333e-05										0	4.06863e-05	0	0.0002	0.000291228	0
															0.018018										0.0202703	0.101695	0.0163934	0.0666667	0.0777778	0.0833333			5.07645e-05										0	0.000138333	0	0	0.000212821	0
															0.00862069										0.00840336	0.00934579	0.428571	0.142857	0.0609756	0.0542169			0										0	0	0.00138333	0	0	0
															0.02										0.0315789	0.266667	0.0204082	0.0967742	0.0727273	0.0714286			5.58923e-05										0	0.00100606	0	0.000204938	0	0
															0.0143885										0.00561798	0.148148	0.0970149	0.102362	0.15625	0.0344828			4.00966e-05										0	0.000251515	0.000134959	0.000184444	0.000709402	0
															0.0125										0.0152672	0.04	0.363636	0.0930233	0.0954545	0.129032			3.50211e-05										0	0	0.00158095	0.00032549	0.000402424	0
															0.0238095										0.0193548	0.035461	0.105769	0.166667	0.105263	0.0571429			0										0	0	0.000204938	0	0	0.000582456
															0.0117647										0.00854701	0.0615385	0.0743802	0.1	0.0827068	0.0125			3.27416e-05										0	0.000110667	0	0	0.000125758	0
															0.00943396										0.1	0.0306122	0.1	0.176471	0.0555556	0.0544218			2.62243e-05										0.000260392	0	0	0.000790476	0	0
															0.0183486										0.0116279	0.0253165	0.0833333	0.142857	0.0833333	0.0568182			5.17134e-05										0	0	7.47748e-05	0	0.000204938	0
															0.0102041										0.111111	0.0506329	0.139535	0.127517	0.0833333	0.0451128			0										0.00032549	9.37853e-05	0.000359307	0.000307407	0	0
															0.0102041										0.0121212	0.0357143	0.114865	0.190476	0.0588235	0.025			0										3.39468e-05	5.64626e-05	0.0002075	0	0	0
															0.0188679										0.00813008	0.0925926	0.105263	0.0833333	0.130435	0.0528455			0										0	0.000125758	0.000162745	0	0	0.000190805
															0.00930233										0.0264901	0.0930233	0.0408163	0.0836653	0.272727	0.0246914			0										3.95238e-05	8.92473e-05	0	0.000216993	0	0
															0.0232558										0.0316206	0.0669856	0.0338983	0.157895	0.0909091	0.148649			0										6.8595e-05	0.000105063	8.92473e-05	0	0	0.00100606
															0.0155039										0.0454545	0.062069	0.147287	0.166667	0.124378				4.35696e-05										0.000128682	5.12346e-05	0.00032549	0	0.000351323
															0.010101										0.0215827	0.111111	0.047619	0.0454545	0.0957447				0										0	0	0.000138333	0	0
															0.031746										0.0163934	0.0705882	0.21875	0.0841121	0.0493827				0										0	4.573e-05	0.000553333	0.000104403	0.000291228
															0.0128205										0.0384615	0.166667	0.113208	0.13913	0.1				0										5.88652e-05	0	0.000102469	0.000379739	0
															0.0738255										0.0119048	0.142857	0.0705128	0.0322581	0.1				8.78307e-05										0	0	6.01449e-05	0	0
															0.0416667										0.0392157	0.0833333	0.0625	0.0588235	0.0625				0										0	0	0	8.38384e-05	0
															0.122807										0.0176991	0.0807453	0.227273	0.132701	0.142857				0.000338776										0	0.000174278	0.00050303	0.000254406	0
															0.0110497										0.0117647	0.0368664	0.147541	0.2	0.105882				3.09125e-05										0	0	0.00014955	0	0.000691667
															0.0909091										0.0347826	0.16	0.1625	0.15	0.137931				0.000197619										5.32051e-05	0.000291228	0.000122963	0	0
															0.0243902										0.012	0.153846	0.0892857	0.0660377	0.166667				6.83128e-05										0	0.000307407	0.00014955	0	0
															0.0252101										0.0386473	0.103448	0.0769231	0.0636943	0.129032				0										3.07407e-05	0.000263492	0.000190805	7.37778e-05	0
															0.0289855										0.0424242	0.03125	0.25	0.181818	0.135135				8.13725e-05										3.98082e-05	0	0.00050303	0.000477011	0
															0.0194175										0.0115607	0.0206897	0.115942	0.118421	0.106599				5.42484e-05										3.23587e-05	0	0.000153704	0.000361994	0.000281356
															0.0263158										0.0147059	0.363636	0.1	0.0689655	0.170213				7.47748e-05										0	0.00138333	0.000245926	0	0.000614815
															0.0273973										0.0185185	0.0526316	0.238095	0.203704	0.0802139				7.68519e-05										0	0	0.000425641	0.000614815	0.000134959
															0.0217391										0.00877193	0.0681818	0.16763	0.2	0.115385				6.08059e-05										0	0.000169388	0.000342268	0	0
															0.0369004										0.00662252	0.222222	0.0615385	0.0833333	0.0909091				6.48438e-05										0	0.000691667	0	0	0
															0.043956										0.036036	0.0581395	0.0219298	0.0769231	0.181818				0										5.82456e-05	9.22222e-05	0	0.000395238	0
															0.0444444										0.0075188	0.0561798	0.123377	0.136364	0.112245				6.66667e-05										0	0	0.000195294	0.000291228	0
															0.0322581										0.0625	0.0352941	0.22	0.0377358	0.0737705				9.22222e-05										0	0	0.000381609	9.07104e-05	0.000197619
															0.0266667										0.0206186	0.157895	0.0769231	0.136364	0.136986				7.57991e-05										5.82456e-05	0.000436842	0	0.00032549	0.000582456
															0.0166667										0.0649351	0.0432099	0.1	0.138889	0.15				4.64986e-05										8.13725e-05	4.573e-05	0	0.000212821	0.00110667
															0.0246914										0.0153846	0.0192308	0.272727	0.15	0.100775				0										0	0	0.00130196	0.000395238	0.000287446
															0.028169										0.0120482	0.0305344	0.0616438	0.153846	0.0952381				0										0	6.01449e-05	0.000197619	0.000301818	0
															0.0555556										0.0163934	0.0857143	0.105263	0.0434783	0.0481928				0										0	0.000216993	0	0	0
															0.0241935										0.00943396	0.0543478	0.0952381	0.6	0.0588235				0										0	0.000114483	0	0.00276667	0
															0.0192308										0.0078125	0.05	0.0238095	0.104294	0.1				0										0	0	0	0.000307407	0
															0.00760456										0.0454545	0.0935252	0.0238095	0.189189	0.0534351				0										0.000131746	0.000103427	0	0.000368889	0
															0.0128205										0.0526316	0.0842105	0.110294	0.119403	0.0570342				0										0	0.000165174	0.0002075	0.000172917	0.00014955
															0.00990099										0.285714	0.191919	0.0984456	0.0504202	0.0714286				0										0.000922222	0.000330348	0.000258567	0	0
															0.0134228										0.0526316	0.0714286	0.03125	0.0722892	0.08125				0										0	0	0	0.000143723	0.000108497
															0.0208333										0.0606061	0.115607	0.116279	0.0666667	0.0909091				0										0.000178495	0.000236467	9.88095e-05	0.000114089	0
															0.0364583										0.0187266	0.0583942	0.089172	0.25	0.16129				3.10861e-05										2.34463e-05	0	0.000162745	0.000922222	0.000790476
															0.0416667										0.0266667	0.0343348	0.0915033	0.142857	0.105263				0										7.57991e-05	0	0.000245926	0.000553333	0.000190805
															0.0251572										0.0625	0.153846	0.0147059	0.0604651	0.0566038				0										0	0	0	0.000105397	0.000251515
															0.0115607										0.0422535	0.0769231	0.0555556	0.0333333	0.180392				3.23587e-05										8.38384e-05	0	0.000172917	0	0.000330348
															0.00854701										0.0344828	0.0689655	0.181818	0.0496894	0.0941176				0										4.53552e-05	8.07786e-05	0	7.18615e-05	0.000197619
															0.0194805										0.0294118	0.0629921	0.173913	0.0552995	0.117647				3.68889e-05										8.25871e-05	9.22222e-05	0.000221333	0.000151598	0
															0.0128205										0.00934579	0.0555556	0.285714	0.0470588	0.0864198				0										0	0	0	0	0.000175661
															0.030303										0.0246914	0.125	0.149254	0.111111	0.0666667				0										0	0.000276667	0.000299099	0	0
															0.00970874										0.0144928	0.0549451	0.175439	0.0462963	0.142857				2.71242e-05										0	0	0.000178495	0.000110667	0
															0.0251572										0.0169492	0.0873016	0.0298507	0.107143	0.12				3.61656e-05										0	6.36015e-05	0	0.000335354	0.00011773
															0.025974										0.0243902	0.0322581	0.0789474	0.0566038	0.0833333				0										0	0	0	0	0
															0.0779221										0.00833333		0.192308	0.189873	0.114679				0.000126718										2.32493e-05		0.00065098	0.000335354	8.51282e-05
															0.0144928										0.0078125		0.03125	0.0666667	0.0266667				0										0		0	0	0
															0.2										0.00657895		0.0217391	0.0471204	0.0454545				0.000614815										0		0	0	0
															0.0196078										0.0123457		0.235294	0.025641	0.105263				5.53333e-05										0		0.000553333	0	0
															0.045977										0.0412371		0.05	0.0992366	0.0909091				4.89676e-05										6.28788e-05		4.72934e-05	0.000181421	0
															0.0833333										0.0769231		0.130435	0.16129	0.0719424				0.000263492										0		0.000395238	0.000122963	0.000283761
															0.00862069										0.0315789		0.0394089	0.0609756	0.125				0										6.28788e-05		4.89676e-05	0	0
															0.0172414										0.00549451		0.146789	0.0994475	0.125				3.23587e-05										0		0.000301818	0.000158095	0
															0.0148148										0.0512821		0.146341	0.132075	0.0714286				0										7.90476e-05		0.000481159	0.00014955	0.000307407
															0.0145985										0.0325203		0.176471	0.125	0.111111				0										4.72934e-05		0	0	0
															0.0103627										0.0257511		0.169492	0.0338983	0.150442				2.89703e-05										0		0.000412935	0	0.000197619
															0.00766284										0.0103093		0.0857143	0.2	0.0673077				0										0		0.00024058	0	0
															0.0298507										0.0952381		0.190476	0.05	0.0364372				0										0.000291228		0.000638462	0	9.07104e-05
															0.0198413										0.0769231		0.261682	0.0853659	0.0795455				0										0		0.000844068	0	0.000128682
															0.0761905										0.0362319		0.133333	0.106195	0.131579				0.000124345										0		0.000345833	0.00014188	0.000790476
															0.0107527										0.0319635		0.115789	0.154321	0.134615				3.00725e-05										0		0.000112925	0.000368889	0.000664
															0.0101523										0.015625		0.0294118	0.216216	0.1875				0										0		0	0.000561353	0.00184444
															0.00862069										0.0363636			0.0576923	0.034188				2.4058e-05										0			7.47748e-05	0
															0.00746269										0.0267857			0.272727	0.3				2.07241e-05										5.0303e-05			0	0
															0.0103627										0.015873			0.216667	0.0857143				0										0			0.000601449	0
															0.0172414										0.0403226			0.201058	0.142857				3.23587e-05										4.8538e-05			0.00054554	0.000395238
															0.00740741										0.016129			0.08	0.0977444				0										0			0	0.00024058
															0.0166667										0.00735294			0.144578	0.136364				0										0			0.00032549	0
															0.00390625										0.045977			0.138158	0.117949				0										7.09402e-05			0.000704242	0.000461111
															0.0251572										0.0136986			0.101266	0.142857				3.61656e-05										3.86946e-05			0.000184444	0
															0.0106952										0.00990099			0.0902778	0.0390625				0										0			0.00010641	0
															0.037037										0.023622			0.0807453	0.037037				0										4.68927e-05			0	0
															0.0148148										0.045045			0.128571	0.126761				4.12935e-05										5.88652e-05			0.000247761	0.000263492
															0.142857										0.0379747			0.0681818	0.0909091				0.000291228										8.01932e-05			0.00014955	0
															0.0181818										0.0145631			0.125	0.125				0										2.79461e-05			0	0
															0.0140845										0.0268817			0.158416	0.12037				3.95238e-05										3.12618e-05			0.000338776	0.000167677
															0.0117647										0.0106383			0.181818	0.13806				3.27416e-05										0			0	0.000267742
															0.0454545										0.0481928			0.0625	0.203125				0										5.17134e-05			0.000175661	0.00138333
															0.0645161										0.0108696			0.134969	0.030303				0										0			0.000280169	0
															0.0149254										0.0288066			0.1	0.0449438				4.20786e-05										2.64753e-05			0	0
															0.0105263										0.00613497			0.0704225	0.164894				0										0			0	0.000763218
															0.0422535										0.0215054			0.0357143	0.0819672				0										6.08059e-05			0	0.000291228
															0.00858369										0.0382166			0.0268456	0.163265				2.4058e-05										4.19192e-05			0	0.000172917
															0.0224719										0.015625			0.155844	0.1				0										0			0.000145614	0.000368889
															0.010989										0.0136986			0.13	0.202899				0										0			0.00022585	0.000691667
															0.00840336										0.0432099			0.0714286	0.08				0										7.2807e-05			0	0
															0.0454545										0.0234375			0.0697674	0.137931				3.59307e-05										0			0	0.000614815
															0.0465116										0.0603015			0.105263	0.101266				0.000134959										0.000128682			0	0.000356989
															0.0247525										0.0291971			0.117647	0.176991				5.6176e-05										8.3208e-05			0	0.000299099
															0.0519481										0.0136986			0.14786	0.0921053				7.79343e-05										0			0.00043037	0.00041761
															0.00952381										0.018018			0.0920245	0.0382775				0										2.67311e-05			0.000175661	0
															0.0357143										0.0322581			0.0512821	0.161458				0										9.07104e-05			0.000204938	0.000356989
															0.0551181										0.0132159			0.0298507	0.103774				5.22013e-05										0			0	0.000395238
															0.0454545										0.0162602			0.111111	0.158879				0										4.55418e-05			0	0.00050303
															0.00921659										0.0266667			0.189474	0.285714				2.56173e-05										7.57991e-05			0.000436842	0.00138333
															0.0223464										0.0114943			0.0625	0.117647				3.19846e-05										0			7.18615e-05	0.000553333
															0.00749064										0.0304878			0.115789	0.0709677				2.09596e-05										3.52442e-05			0.00031619	0.00022585
															0.00980392										0.032967			0.0434783	0.0224719				0										0			0	0
															0.0384615										0.0390625			0.173913	0.158416				0										0			0.000395238	0.000178495
															0.0192308										0.0338983			0.0851064	0.0634921				0										0			0	0.000368889
															0.0310078										0.0273973			0.0645161	0.08				0										0			0	0
															0.0178571										0.0206186			0.12	0.08				4.98498e-05										5.88652e-05			0	0
															0.04										0.00571429			0.212963	0.075				8.73684e-05										0			0.000763218	0.00014188
															0.00847458										0.0217391			0.0263158	0.130435				0										0			0	0.000737778
															0.04										0.0422535			0.153846	0.04				7.94258e-05										8.13725e-05			0.000539837	0
															0.0227273										0.0508475			0.146617	0.0769231				0										0.00010641			0.000313208	0
															0.0530303										0.0273973			0.09375	0.142857				9.66521e-05										0			0	0
															0.00980392										0.0140845			0.1	0.0693069				0										0			0	0
															0.00401606										0.0243902			0.168142	0.0384615				0										0			0.000283761	0.000197619
															0.00793651										0.0533333			0.118721	0.12037				0										0.000155869			0.000204938	0.000567521
															0.00943396										0.015748			0.194444	0.0686275				2.63492e-05										4.39153e-05			0.000944715	0
															0.0163934										0.00884956			0.153846	0.0404624				0										2.45926e-05			0.00015514	0
															0.00757576										0.015873			0.153846	0.0844156				0										2.99099e-05			0.00015514	0.000158095
															0.0148148										0.019802			0.0893855	0.0851064				4.19192e-05										5.58923e-05			0.0002075	0.000368889
															0.0183486										0.0243902			0.171717	0.142857				0										3.50211e-05			0.000230556	0
															0.0111111										0.0652174			0.197917	0.1875				0										0			0.000491852	0.000922222
															0.011976										0.0114286			0.0895522	0.142857				0										3.19846e-05			0.000194152	0.00083
															0.0149813										0.0337079			0.121951	0.0663265				4.1761e-05										0			0.000373874	0.000102469
															0.0253165										0.015873			0.130952	0.111111				7.09402e-05										4.42667e-05			0.000291228	0
															0.0106383										0.047619			0.125	0.0707071				0										0			0	0.000184444
															0.00754717										0.153846			0.0888889	0.0666667				0										0.00050303			0.000158095	0
															0.0238095										0.1			0.103175	0.160714				0										0.000307407			0.000245926	0.000553333
															0.08										0.0666667			0.206226	0.038835				0.00024058										7.09402e-05			0.000754545	0
															0.00865801										0.0222222			0.139785	0.038835				0										6.28788e-05			0.000526984	0
															0.023166										0.0285714			0.139344	0.113208				6.5098e-05										0			0.000375141	0
															0.0248447										0.0740741			0.0441176	0.0645161				0										0.000221333			0	0.000104403
															0.00909091										0.0234375			0.16129	0.209302				0										4.8538e-05			0.000425641	0.000395238
															0.00558659										0.0202703			0.165829	0.0454545				0										4.22392e-05			0.000425641	0
															0.0348837										0.0117647			0.104348	0.0622222				6.91667e-05										0			0.000353191	8.13725e-05
															0.0162602										0.0155642			0.214953	0.152174				0										2.32493e-05			0.000790476	0.000873684
															0.00757576										0.0612245			0.217391	0.0652174				0										0			0.000539837	0
															0.0285714										0.0311284			0.0765766	0.0909091				8.13725e-05										2.44838e-05			0.000202439	0
															0.0186916										0.0588235			0.153374	0.153846				0										0			0.000526984	0
															0.0075188										0.0408163			0.168	0.138614				0										0.000115278			0.000356989	0.000522013
															0.017094										0.0246914			0.09375	0.0696203				0										7.09402e-05			0	0.000128682
															0.0100503										0.03125			0.137725	0.138298				0										0			0.000281356	0.000572414
															0.0229885										0.1			0.153226	0.205882				4.55418e-05										0.000299099			0.000470922	0.000864583
															0.00492611										0.0119048			0.11236	0.0842105				0										0			0.000172917	0.000395238
															0.0229008										0.0267857			0.0632911	0.0842105				0										5.0303e-05			7.09402e-05	0.000395238
															0.0262009										0.015873			0.0916031	0.0666667				0										0			0.000115278	0
															0.0526316										0.0423729			0.05	0.176471				0										5.56114e-05			0	0.000230556
															0.046729										0.00754717			0.116279	0.0714286				3.02368e-05										0			0	0.000381609
															0.0410256										0.0113636			0.193133	0.162791				6.66667e-05										0			0.000588652	0
															0.0757576										0.0434783			0.140127	0.0243902				9.22222e-05										6.36015e-05			0.000307407	0
															0.0168067										0.0365854			0.0925926	0.0353535				0										0			0.000221333	0
															0.0350877										0.0277778			0.116162	0.0930233				0.000100606										0			0.00043037	0
															0.0333333										0.0524194			0.19802	0.047619				0										7.8673e-05			0.000664	0
															0.00729927										0.0952381			0.0627615	0.183099				0										0.000291228			4.77011e-05	0.000582456
															0.03125										0.0588235			0.0632911	0.178571				0										7.73893e-05			0	0.000691667
															0.010989										0.0847458			0.129032	0.1				0										0.00010641			0.000172917	0
															0.00671141										0.05			0.145833	0.107759				0										0			0.000263492	0.000512346
															0.0336134										0.166667			0.169399	0.142857				0										0.00050303			0.000384259	0.000922222
															0.0206186										0.25			0.131579	0.137255				5.82456e-05										0.000790476			0.000395238	0.00110667
															0.00869565										0.0252101			0.266667	0.1				0										0			0.00110667	0
															0.0294118										0.0175439								0										4.98498e-05
															0.166667										0.00740741								0										0
															0.0122699										0.125								0										0.000263492
															0.00847458										0.027027								2.35461e-05										7.79343e-05
															0.00469484										0.00735294								0										0
															0.00666667										0.0592105								0										8.44784e-05
															0.0283019										0.0769231								0										0
															0.00478469										0.0325581								0										2.85223e-05
															0.015873										0.12069								0										0.000332
															0.00952381										0.0220588								0										4.32292e-05
															0.0363636										0.0952381								0										0.000178495
															0.0158103										0.0833333								2.36467e-05										0
															0.0365854										0.125								3.81609e-05										0.000395238
															0.00869565										0.0215054								0										0
															0.0625										0.0555556								0										0
															0.010929										0.266667								0										0.000851282
															0.0895522										0.0272727								0.000184444										2.67311e-05
															0.0149254										0.101695								0										0.000319231
															0.00943396										0.016129								0										0
															0.166667										0.0952381								0.000553333										0.000307407
															0.111111										0.0235294								0										6.66667e-05
															0.0122699										0.0304878								3.43685e-05										3.73874e-05
															0.0121951										0.0253165								0										0
															0.0116959										0.04								0										6.08059e-05
															0.0625										0.1								0										0.000307407
															0.125										0.0116279								0										0
															0.0666667										0.0645161								0										0.000103427
															0.0331126										0.142857								4.19192e-05										0.000461111
															0.0183486										0.111111								5.17134e-05										0
															0.0111732										0.097561								0										0.000158095
															0.0625										0.0210526								0										5.94982e-05
															0.00970874										0.0119048								2.71242e-05										3.35354e-05
															0.04										0.09375								0										0.000286207
															0.0552764										0.0273973								6.28788e-05										7.90476e-05
															0.0357143										0.04								0.000102469										0
															0.04										0.0833333								0.000115278										0
															0.0338983										0.0361446								0										3.76417e-05
															0.0129032										0.027907								3.59307e-05										5.47855e-05
															0.0424528										0.0176211								2.89703e-05										2.69919e-05
															0.181818										0.1								0.000553333										0.000307407
															0.00671141										0.0869565								0										0.000138333
															0.0333333										0.0392157								6.5873e-05										0.000110667
															0.12										0.00816327								0.000263492										0
															0.0182648										0.0833333								0										0
															0.0510949										0.0148148								8.92473e-05										0
															0.037037										0.0396825								0										4.8538e-05
															0.00740741										0.0188679								0										0
															0.0124224										0.0740741								3.45833e-05										0.000227397
															0.0169492										0.00917431								0										2.54992e-05
															0.0294118										0.0535714								0										0
															0.0226415										0.0909091								4.32292e-05										0.000184444
															0.0357143										0.0598291								0.000102469										0.000150909
															0.0194805										0.0671141								0										0.000167677
															0.0357143										0.0143885								0.000100606										0
															0.00985222										0.0121951								0										3.41564e-05
															0.0246914										0.0153257								7.00422e-05										2.17848e-05
															0.0588235										0.0930233								0										0.000153704
															0.025641										0.25								5.42484e-05										0.000790476
															0.136364										0.0645161								0.000276667										0.000140084
															0.0909091										0.04								0										6.5873e-05
															0.0526316										0.0322581								0.00014955										5.07645e-05
															0.0147059										0.0194175								0										0
															0.0384615										0.112903								0										0.000212821
															0.00694444										0.0350877								0										0
															0.012931										0.0285714								0										8.13725e-05
															0.0348837										0.00628931								3.84259e-05										0
															0.0833333										0.0564516								0										0.000101529
															0										0.015873								0										0
															0										0.00598802								0										0
															0										0.0416667								0										0
															0										0.0740741								0										0.000115278
															0										0.0224719								0										0
															0										0.0368098								0										3.76417e-05
															0										0.015873								0										0
															0										0.0166667								0										0
															0										0.0217391								0										0
															0										0.0372671								0										0
															0										0.0333333								0										0
															0										0.0141844								0										0
															0										0.0196078								0										2.83761e-05
															0										0.0853659								0										0.000237143
															0										0.0504202								0										5.42484e-05
															0										0.12								0										0.000368889
															0										0.0122951								0										2.39538e-05
															0										0.0307692								0										0
															0										0.00956938								0										0
															0										0.0243902								0										3.52442e-05
															0										0.0310078								0										5.0303e-05
															0										0.0215054								0										0
															0										0.00858369								0										0
															0										0.0201005								0										3.18008e-05
															0										0.0416667								0										6.5873e-05
															0										0.0052356								0										0
															0										0.0147059								0										0
															0										0								0										0
															0										0								0										0
															0										0								0										0
															0										0								0										0
															0										0								0										0
															0										0								0										0
															0										0								0										0
															0										0								0										0
															0										0								0										0
															0										0								0										0
															0										0								0										0
															0										0								0										0
															0										0								0										0
															0										0								0										0
															0										0								0										0
															0										0								0										0
															0										0								0										0
															0										0								0										0
															0										0								0										0
															0										0								0										0
															0										0								0										0
															0										0								0										0
															0										0								0										0
															0										0								0										0
															0										0								0										0
															0										0								0										0
															0										0								0										0
															0										0								0										0
															0										0								0										0
															0										0								0										0
															0										0								0										0
															0										0								0										0
															0										0								0										0
															0										0								0										0
															0										0								0										0
															0										0								0										0
															0										0								0										0
															0										0								0										0
															0										0								0										0
															0										0								0										0
															0										0								0										0
															0										0								0										0
															0										0								0										0
															0										0								0										0
															0										0								0										0
															0										0								0										0
															0										0								0										0
															0										0								0										0
															0										0								0										0
															0										0								0										0
															0										0								0										0
															0										0								0										0
															0										0								0										0
															0										0								0										0
															0										0								0										0
															0										0								0										0
															0										0								0										0
															0										0								0										0
															0										0								0										0
															0										0								0										0
															0										0								0										0
															0										0								0										0
															0										0								0										0
															0										0								0										0
															0										0								0										0
															0										0								0										0
															0										0								0										0
															0										0								0										0
															0										0								0										0
															0										0								0										0
															0										0								0										0
															0										0								0										0
															0										0								0										0
															0										0								0										0
															0										0								0										0
															0										0								0										0
															0										0								0										0
															0										0								0										0
															0										0								0										0
															0										0								0										0
															0										0								0										0
															0										0								0										0
															0										0								0										0
															0										0								0										0
															0										0								0										0
															0										0								0										0
															0										0								0										0
															0										0								0										0
															0										0								0										0
															0										0								0										0
															0										0								0										0
															0										0								0										0
															0										0								0										0
															0										0								0										0
															0										0								0										0
															0										0								0										0
															0										0								0										0
															0										0								0										0
															0										0								0										0
															0										0								0										0
															0										0								0										0
															0										0								0										0
															0										0								0										0
															0										0								0										0
															0										0								0										0
															0										0								0										0
															0										0								0										0
															0										0								0										0
															0										0								0										0
															0										0								0										0
															0										0								0										0
															0										0								0										0
															0										0								0										0
															0										0								0										0
															0										0								0										0
															0										0								0										0
															0										0								0										0
															0										0								0										0
															0										0								0										0
															0										0								0										0
															0										0								0										0
															0										0								0										0
															0										0								0										0
															0										0								0										0
															0										0								0										0
															0										0								0										0
															0										0								0										0
															0										0								0										0
															0										0								0										0
															0										0								0										0
															0										0								0										0
															0										0								0										0
															0										0								0										0
															0										0								0										0
															0										0								0										0
															0										0								0										0
															0										0								0										0
															0										0								0										0
															0										0								0										0
															0										0								0										0
															0										0								0										0
															0										0								0										0
															0										0								0										0
															0										0								0										0
															0										0								0										0
															0										0								0										0
															0										0								0										0
															0										0								0										0
															0										0								0										0
															0										0								0										0
															0										0								0										0
															0										0								0										0
															0										0								0										0
															0										0								0										0
															0										0								0										0
															0										0								0										0
															0										0								0										0
															0										0								0										0
															0										0								0										0
															0										0								0										0
															0										0								0										0
															0										0								0										0
															0										0								0										0
															0										0								0										0
															0										0								0										0
															0										0								0										0
															0										0								0										0
															0										0								0										0
															0										0								0										0
															0										0								0										0
															0										0								0										0
															0										0								0										0
															0										0								0										0
															0										0								0										0
															0										0								0										0
															0										0								0										0
															0										0								0										0
															0										0								0										0
															0										0								0										0
															0										0								0										0
															0										0								0										0
															0										0								0										0
															0										0								0										0
															0										0								0										0
															0										0								0										0
															0										0								0										0
															0										0								0										0
															0										0								0										0
															0										0								0										0
															0										0								0										0
															0										0								0										0
															0										0								0										0
															0										0								0										0
															0										0								0										0
															0										0								0										0
															0										0								0										0
															0										0								0										0
															0										0								0										0
															0										0								0										0
															0										0								0										0
															0										0								0										0
															0										0								0										0
															0										0								0										0
															0										0								0										0
															0										0								0										0
															0										0								0										0
															0										0								0										0
															0										0								0										0
															0										0								0										0
															0										0								0										0
															0										0								0										0
															0										0								0										0
															0										0								0										0
															0										0								0										0
															0										0								0										0
															0										0								0										0
															0										0								0										0
															0										0								0										0
															0										0								0										0
															0										0								0										0
															0										0								0										0
															0										0								0										0
															0										0								0										0
															0										0								0										0
															0										0								0										0
															0										0								0										0
															0										0								0										0
															0										0								0										0
															0										0								0										0
															0										0								0										0
															0										0								0										0
															0										0								0										0
															0										0								0										0
															0										0								0										0
															0										0								0										0
															0										0								0										0
															0										0								0										0
															0										0								0										0
															0										0								0										0
															0										0								0										0
															0										0								0										0
															0										0								0										0
															0										0								0										0
															0										0								0										0
															0										0								0										0
															0										0								0										0
															0										0								0										0
															0										0								0										0
															0										0								0										0
															0										0								0										0
															0										0								0										0
															0										0								0										0
															0										0								0										0
															0										0								0										0
															0										0								0										0
															0										0								0										0
															0										0								0										0
															0										0								0										0
															0										0								0										0
															0										0								0										0
															0										0								0										0
															0										0								0										0
															0										0								0										0
															0										0								0										0
															0										0								0										0
															0										0								0										0
															0										0								0										0
															0										0								0										0
															0										0								0										0
															0										0								0										0
															0										0								0										0
															0										0								0										0
															0										0								0										0
															0										0								0										0
															0										0								0										0
															0										0								0										0
															0										0								0										0
															0										0								0										0
															0										0								0										0
															0										0								0										0
															0										0								0										0
															0										0								0										0
															0										0								0										0
															0										0								0										0
															0										0								0										0
															0										0								0										0
															0										0								0										0
															0										0								0										0
															0										0								0										0
															0										0								0										0
															0										0								0										0
															0										0								0										0
															0										0								0										0
															0										0								0										0
															0										0								0										0
															0										0								0										0
															0										0								0										0
															0										0								0										0
															0										0								0										0
															0										0								0										0
															0										0								0										0
															0										0								0										0
															0										0								0										0
															0										0								0										0
															0										0								0										0
															0										0								0										0
															0										0								0										0
															0										0								0										0
															0										0								0										0
															0										0								0										0
															0										0								0										0
															0										0								0										0
															0										0								0										0
															0										0								0										0
															0										0								0										0
															0										0								0										0
															0										0								0										0
															0										0								0										0
															0										0								0										0
															0										0								0										0
															0										0								0										0
															0										0								0										0
															0										0								0										0
															0										0								0										0
															0										0								0										0
															0										0								0										0
															0										0								0										0
															0										0								0										0
															0										0								0										0
															0										0								0										0
															0										0								0										0
															0										0								0										0
															0										0								0										0
															0										0								0										0
															0										0								0										0
															0										0								0										0
															0										0								0										0
															0										0								0										0
															0										0								0										0
															0										0								0										0
															0										0								0										0
															0										0								0										0
															0										0								0										0
															0										0								0										0
															0										0								0										0
															0										0								0										0
															0										0								0										0
															0										0								0										0
															0										0								0										0
															0										0								0										0
															0										0								0										0
															0										0								0										0
															0										0								0										0
															0										0								0										0
															0										0								0										0
															0										0								0										0
															0										0								0										0
															0										0								0										0
															0										0								0										0
															0										0								0										0
															0										0								0										0
															0										0								0										0
															0										0								0										0
															0										0								0										0
															0										0								0										0
															0										0								0										0
															0										0								0										0
															0										0								0										0
															0										0								0										0
															0										0								0										0
															0										0								0										0
															0										0								0										0
															0										0								0										0
															0										0								0										0
															0										0								0										0
															0										0								0										0
															0										0								0										0
															0										0								0										0
															0										0								0										0
															0										0								0										0
															0										0								0										0
															0										0								0										0
															0										0								0										0
															0										0								0										0
															0										0								0										0
															0										0								0										0
															0										0								0										0
															0										0								0										0
															0										0								0										0
															0										0								0										0
															0										0								0										0
															0										0								0										0
															0										0								0										0
															0										0								0										0
															0										0								0										0
															0										0								0										0
															0										0								0										0
															0										0								0										0
															0										0								0										0
															0										0								0										0
															0										0								0										0
															0										0								0										0
															0										0								0										0
															0										0								0										0
															0										0								0										0
															0										0								0										0
															0										0								0										0
															0										0								0										0
															0										0								0										0
															0										0								0										0
															0										0								0										0
															0										0								0										0
															0										0								0										0
															0										0								0										0
															0										0								0										0
															0										0								0										0
															0										0								0										0
															0										0								0										0
															0										0								0										0
															0										0								0										0
															0										0								0										0
															0										0								0										0
															0										0								0										0
															0										0								0										0
															0										0								0										0
															0										0								0										0
															0										0								0										0
															0										0								0										0
															0										0								0										0
															0										0								0										0
															0										0								0										0
															0										0								0										0
															0										0								0										0
															0										0								0										0
															0										0								0										0
															0										0								0										0
															0										0								0										0
															0										0								0										0
															0										0								0										0
															0										0								0										0
															0										0								0										0
															0										0								0										0
															0										0								0										0
															0										0								0										0
															0										0								0										0
															0										0								0										0
															0										0								0										0
															0										0								0										0
															0										0								0										0
															0										0								0										0
															0										0								0										0
															0										0								0										0
															0										0								0										0
															0										0								0										0
															0										0								0										0
															0										0								0										0
															0										0								0										0
															0										0								0										0
															0										0								0										0
															0										0								0										0
															0										0								0										0
															0										0								0										0
															0										0								0										0
															0										0								0										0
															0										0								0										0
															0										0								0										0
															0										0								0										0
															0										0								0										0
															0										0								0										0
															0										0								0										0
															0										0								0										0
															0										0								0										0
															0										0								0										0
															0										0								0										0
															0										0								0										0
															0										0								0										0
															0										0								0										0
															0										0								0										0
															0										0								0										0
															0										0								0										0
															0										0								0										0
															0										0								0										0
															0										0								0										0
															0										0								0										0
															0										0								0										0
															0										0								0										0
															0										0								0										0
															0										0								0										0
															0										0								0										0
															0										0								0										0
															0										0								0										0
															0										0								0										0
															0										0								0										0
															0										0								0										0
															0										0								0										0
															0										0								0										0
															0										0								0										0
															0										0								0										0
															0										0								0										0
															0										0								0										0
															0										0								0										0
															0										0								0										0
															0										0								0										0
															0										0								0										0
															0										0								0										0
															0										0								0										0
															0										0								0										0
															0										0								0										0
															0										0								0										0
															0										0								0										0
															0										0								0										0
															0										0								0										0
															0										0								0										0
															0										0								0										0
															0										0								0										0
															0										0								0										0
															0										0								0										0
															0										0								0										0
															0										0								0										0
															0										0								0										0
															0										0								0										0
															0										0								0										0
															0										0								0										0
															0										0								0										0
															0										0								0										0
															0										0								0										0
															0										0								0										0
															0										0								0										0
															0										0								0										0
															0										0								0										0
															0										0								0										0
															0										0								0										0
															0										0								0										0
															0										0								0										0
															0										0								0										0
															0										0								0										0
															0										0								0										0
															0										0								0										0
															0										0								0										0
															0										0								0										0
															0										0								0										0
															0										0								0										0
															0										0								0										0
															0										0								0										0
															0										0								0										0
															0										0								0										0
															0										0								0										0
															0										0								0										0
															0										0								0										0
															0										0								0										0
															0										0								0										0
															0										0								0										0
															0										0								0										0
															0										0								0										0
															0										0								0										0
															0										0								0										0
															0										0								0										0
															0										0								0										0
															0										0								0										0
															0										0								0										0
															0										0								0										0
															0										0								0										0
															0										0								0										0
															0										0								0										0
															0										0								0										0
															0										0								0										0
															0										0								0										0
															0										0								0										0
															0										0								0										0
															0										0								0										0
															0										0								0										0
															0										0								0										0
															0										0								0										0
															0										0								0										0
															0										0								0										0
															0										0								0										0
															0										0								0										0
															0										0								0										0
															0										0								0										0
															0										0								0										0
															0										0								0										0
															0										0								0										0
															0										0								0										0
															0										0								0										0
															0										0								0										0
															0										0								0										0
															0										0								0										0
															0										0								0										0
															0										0								0										0
															0										0								0										0
															0										0								0										0
															0										0								0										0
															0										0								0										0
															0										0								0										0
															0										0								0										0
															0										0								0										0
															0										0								0										0
															0										0								0										0
															0										0								0										0
															0										0								0										0
															0										0								0										0
															0										0								0										0
															0										0								0										0
															0										0								0										0
															0										0								0										0
															0										0								0										0
															0										0								0										0
															0										0								0										0
															0										0								0										0
															0										0								0										0
															0										0								0										0
															0										0								0										0
															0										0								0										0
															0										0								0										0
															0										0								0										0
															0										0								0										0
															0										0								0										0
															0										0								0										0
															0										0								0										0
															0										0								0										0
															0										0								0										0
															0										0								0										0
															0										0								0										0
															0										0								0										0
															0										0								0										0
															0										0								0										0
															0										0								0										0
															0										0								0										0
															0										0								0										0
															0										0								0										0
															0										0								0										0
															0										0								0										0
															0										0								0										0
															0										0								0										0
															0										0								0										0
															0										0								0										0
															0										0								0										0
															0										0								0										0
															0										0								0										0
															0										0								0										0
															0										0								0										0
															0										0								0										0
															0										0								0										0
															0										0								0										0
															0										0								0										0
															0										0								0										0
															0										0								0										0
															0										0								0										0
															0										0								0										0
															0										0								0										0
															0										0								0										0
															0										0								0										0
															0										0								0										0
															0										0								0										0
															0										0								0										0
															0										0								0										0
															0										0								0										0
															0										0								0										0
															0										0								0										0
															0										0								0										0
															0										0								0										0
															0										0								0										0
															0										0								0										0
															0										0								0										0
															0										0								0										0
															0										0								0										0
															0										0								0										0
															0										0								0										0
															0										0								0										0
															0										0								0										0
															0										0								0										0
															0										0								0										0
															0										0								0										0
															0										0								0										0
															0										0								0										0
															0										0								0										0
															0										0								0										0
															0										0								0										0
															0										0								0										0
															0										0								0										0
															0										0								0										0
															0										0								0										0
															0										0								0										0
															0										0								0										0
															0										0								0										0
															0										0								0										0
															0										0								0										0
															0										0								0										0
															0										0								0										0
															0										0								0										0
															0										0								0										0
															0										0								0										0
															0										0								0										0
															0										0								0										0
															0										0								0										0
															0										0								0										0
															0										0								0										0
															0										0								0										0
															0										0								0										0
															0										0								0										0
															0										0								0										0
															0										0								0										0
															0										0								0										0
															0										0								0										0
															0										0								0										0
															0										0								0										0
															0										0								0										0
															0										0								0										0
															0										0								0										0
															0										0								0										0
															0										0								0										0
															0										0								0										0
															0										0								0										0
															0										0								0										0
															0										0								0										0
															0										0								0										0
															0										0								0										0
															0										0								0										0
															0										0								0										0
															0										0								0										0
															0										0								0										0
															0										0								0										0
															0										0								0										0
															0										0								0										0
															0										0								0										0
															0										0								0										0
															0										0								0										0
															0										0								0										0
															0										0								0										0
															0										0								0										0
															0										0								0										0
															0										0								0										0
															0										0								0										0
															0										0								0										0
															0										0								0										0
															0										0								0										0
															0										0								0										0
															0										0								0										0
															0										0								0										0
															0										0								0										0
															0										0								0										0
															0										0								0										0
															0										0								0										0
															0										0								0										0
															0										0								0										0
															0										0								0										0
															0										0								0										0
															0										0								0										0
															0										0								0										0
															0										0								0										0
															0										0								0										0
															0										0								0										0
															0										0								0										0
															0										0								0										0
															0										0								0										0
															0										0								0										0
															0										0								0										0
															0										0								0										0
															0										0								0										0
															0										0								0										0
															0										0								0										0
															0										0								0										0
															0										0								0										0
															0										0								0										0
															0										0								0										0
															0										0								0										0
															0										0								0										0
															0										0								0										0
															0										0								0										0
															0										0								0										0
															0										0								0										0
															0										0								0										0
															0										0								0										0
															0										0								0										0
															0										0								0										0
															0										0								0										0
															0										0								0										0
															0										0								0										0
															0										0								0										0
															0										0								0										0
															0										0								0										0
															0										0								0										0
															0										0								0										0
															0										0								0										0
															0										0								0										0
															0										0								0										0
															0										0								0										0
															0										0								0										0
															0										0								0										0
															0										0								0										0
															0										0								0										0
															0										0								0										0
															0										0								0										0
															0										0								0										0
															0										0								0										0
															0										0								0										0
															0										0								0										0
															0										0								0										0
															0										0								0										0
															0										0								0										0
															0										0								0										0
															0										0								0										0
															0										0								0										0
															0										0								0										0
															0										0								0										0
															0										0								0										0
															0										0								0										0
															0										0								0										0
															0										0								0										0
															0										0								0										0
															0										0								0										0
															0										0								0										0
															0										0								0										0
															0										0								0										0
															0										0								0										0
															0										0								0										0
															0										0								0										0
															0										0								0										0
															0										0								0										0
															0										0								0										0
															0										0								0										0
															0										0								0										0
															0										0								0										0
															0										0								0										0
															0										0								0										0
															0										0								0										0
															0										0								0										0
															0										0								0										0
															0										0								0										0
															0										0								0										0
															0										0								0										0
															0										0								0										0
															0										0								0										0
															0										0								0										0
															0										0								0										0
															0										0								0										0
															0										0								0										0
															0										0								0										0
															0										0								0										0
															0										0								0										0
															0										0								0										0
															0										0								0										0
															0										0								0										0
															0										0								0										0
															0										0								0										0
															0										0								0										0
															0										0								0										0
															0										0								0										0
															0										0								0										0
															0										0								0										0
															0										0								0										0
															0										0								0										0
															0										0								0										0
															0										0								0										0
															0										0								0										0
															0										0								0										0
															0										0								0										0
															0										0								0										0
															0										0								0										0
															0										0								0										0
															0										0								0										0
															0										0								0										0
															0										0								0										0
															0										0								0										0
															0										0								0										0
															0										0								0										0
															0										0								0										0
															0										0								0										0
															0										0								0										0
															0										0								0										0
															0										0								0										0
															0										0								0										0
															0										0								0										0
															0										0								0										0
															0										0								0										0
															0										0								0										0
															0										0								0										0
															0										0								0										0
															0										0								0										0
															0										0								0										0
															0										0								0										0
															0										0								0										0
															0										0								0										0
															0										0								0										0
															0										0								0										0
															0										0								0										0
															0										0								0										0
															0										0								0										0
															0										0								0										0
															0										0								0										0
															0										0								0										0
															0										0								0										0
															0										0								0										0
															0										0								0										0
															0										0								0										0
															0										0								0										0
															0										0								0										0
															0										0								0										0
															0										0								0										0
															0										0								0										0
															0										0								0										0
															0										0								0										0
															0										0								0										0
															0										0								0										0
															0										0								0										0
															0										0								0										0
															0										0								0										0
															0										0								0										0
															0										0								0										0
															0										0								0										0
															0										0								0										0
															0										0								0										0
															0										0								0										0
															0										0								0										0
															0										0								0										0
															0										0								0										0
															0										0								0										0
															0										0								0										0
															0										0								0										0
															0										0								0										0
															0										0								0										0
															0										0								0										0
															0										0								0										0
															0										0								0										0
															0										0								0										0
															0										0								0										0
															0										0								0										0
															0										0								0										0
															0										0								0										0
															0										0								0										0
															0										0								0										0
															0										0								0										0
															0										0								0										0
															0										0								0										0
															0										0								0										0
															0										0								0										0
															0										0								0										0
															0										0								0										0
															0										0								0										0
															0										0								0										0
															0										0								0										0
															0										0								0										0
															0										0								0										0
															0										0								0										0
															0										0								0										0
															0										0								0										0
															0										0								0										0
															0										0								0										0
															0										0								0										0
															0										0								0										0
															0										0								0										0
															0										0								0										0
															0										0								0										0
															0										0								0										0
															0										0								0										0
															0										0								0										0
															0										0								0										0
															0										0								0										0
															0										0								0										0
															0										0								0										0
															0										0								0										0
															0										0								0										0
															0										0								0										0
															0										0								0										0
															0										0								0										0
															0										0								0										0
															0										0								0										0
															0										0								0										0
															0										0								0										0
															0										0								0										0
															0										0								0										0
															0										0								0										0
															0										0								0										0
															0										0								0										0
															0										0								0										0
															0										0								0										0
															0										0								0										0
															0										0								0										0
															0										0								0										0
															0										0								0										0
															0										0								0										0
															0										0								0										0
															0										0								0										0
															0										0								0										0
															0										0								0										0
															0										0								0										0
															0										0								0										0
															0										0								0										0
															0										0								0										0
															0										0								0										0
															0										0								0										0
															0										0								0										0
															0										0								0										0
															0										0								0										0
															0										0								0										0
															0										0								0										0
															0										0								0										0
															0										0								0										0
															0										0								0										0
															0										0								0										0
															0										0								0										0
															0										0								0										0
															0										0								0										0
															0										0								0										0
															0										0								0										0
															0										0								0										0
															0										0								0										0
															0										0								0										0
															0										0								0										0
															0										0								0										0
															0										0								0										0
															0										0								0										0
															0										0								0										0
															0										0								0										0
															0										0								0										0
															0										0								0										0
															0										0								0										0
															0										0								0										0
															0										0								0										0
															0										0								0										0
															0										0								0										0
															0										0								0										0
															0										0								0										0
															0										0								0										0
															0										0								0										0
															0										0								0										0
															0										0								0										0
															0										0								0										0
															0										0								0										0
															0										0								0										0
															0										0								0										0
															0										0								0										0
															0										0								0										0
															0										0								0										0
															0										0								0										0
															0										0								0										0
															0										0								0										0
															0										0								0										0
															0										0								0										0
															0										0								0										0
															0										0								0										0
															0										0								0										0
															0										0								0										0
															0										0								0										0
															0										0								0										0
															0										0								0										0
															0										0								0										0
															0										0								0										0
															0										0								0										0
															0										0								0										0
															0										0								0										0
															0										0								0										0
															0										0								0										0
															0										0								0										0
															0										0								0										0
															0										0								0										0
															0										0								0										0
															0										0								0										0
															0										0								0										0
															0										0								0										0
															0										0								0										0
															0										0								0										0
															0										0								0										0
															0										0								0										0
															0										0								0										0
															0										0								0										0
															0										0								0										0
															0										0								0										0
															0										0								0										0
															0										0								0										0
															0										0								0										0
															0										0								0										0
															0										0								0										0
															0										0								0										0
															0										0								0										0
															0										0								0										0
															0										0								0										0
															0										0								0										0
															0										0								0										0
															0										0								0										0
															0										0								0										0
															0										0								0										0
															0										0								0										0
															0										0								0										0
															0										0								0										0
															0										0								0										0
															0										0								0										0
															0										0								0										0
															0										0								0										0
															0										0								0										0
															0										0								0										0
															0										0								0										0
															0										0								0										0
															0										0								0										0
															0										0								0										0
															0										0								0										0
															0										0								0										0
															0										0								0										0
															0										0								0										0
															0										0								0										0
															0										0								0										0
															0										0								0										0
															0										0								0										0
															0										0								0										0
															0										0								0										0
															0										0								0										0
															0										0								0										0
															0										0								0										0
															0										0								0										0
															0										0								0										0
															0										0								0										0
															0										0								0										0
															0										0								0										0
															0										0								0										0
															0										0								0										0
															0										0								0										0
															0										0								0										0
															0										0								0										0
															0										0								0										0
															0										0								0										0
															0										0								0										0
															0										0								0										0
															0										0								0										0
															0										0								0										0
															0										0								0										0
															0										0								0										0
															0										0								0										0
															0										0								0										0
															0										0								0										0
															0										0								0										0
															0										0								0										0
															0										0								0										0
															0										0								0										0
															0										0								0										0
															0										0								0										0
															0										0								0										0
															0										0								0										0
															0										0								0										0
															0										0								0										0
															0										0								0										0
															0										0								0										0
															0										0								0										0
															0										0								0										0
															0										0								0										0
															0										0								0										0
															0										0								0										0
															0										0								0										0
															0										0								0										0
															0										0								0										0
															0										0								0										0
															0										0								0										0
															0										0								0										0
															0										0								0										0
															0										0								0										0
															0										0								0										0
															0										0								0										0
															0										0								0										0
															0										0								0										0
															0										0								0										0
															0										0								0										0
															0										0								0										0
															0										0								0										0
															0										0								0										0
															0										0								0										0
															0										0								0										0
															0										0								0										0
															0										0								0										0
															0										0								0										0
															0										0								0										0
															0										0								0										0
															0										0								0										0
															0										0								0										0
															0										0								0										0
															0										0								0										0
															0										0								0										0
															0										0								0										0
															0										0								0										0
															0										0								0										0
															0										0								0										0
															0										0								0										0
															0										0								0										0
															0										0								0										0
															0										0								0										0
															0										0								0										0
															0										0								0										0
															0										0								0										0
															0										0								0										0
															0										0								0										0
															0										0								0										0
															0										0								0										0
															0										0								0										0
															0										0								0										0
															0										0								0										0
															0										0								0										0
															0										0								0										0
															0										0								0										0
															0										0								0										0
															0										0								0										0
															0										0								0										0
															0										0								0										0
															0										0								0										0
															0										0								0										0
															0										0								0										0
															0										0								0										0
															0										0								0										0
															0										0								0										0
															0										0								0										0
															0										0								0										0
															0										0								0										0
															0										0								0										0
															0										0								0										0
															0										0								0										0
															0										0								0										0
															0										0								0										0
															0										0								0										0
															0										0								0										0
															0										0								0										0
															0										0								0										0
															0										0								0										0
															0										0								0										0
															0										0								0										0
															0										0								0										0
															0										0								0										0
															0										0								0										0
															0										0								0										0
															0										0								0										0
															0										0								0										0
															0										0								0										0
															0										0								0										0
															0										0								0										0
															0										0								0										0
															0										0								0										0
															0										0								0										0
															0										0								0										0
															0										0								0										0
															0										0								0										0
															0										0								0										0
															0										0								0										0
															0										0								0										0
															0										0								0										0
															0										0								0										0
															0										0								0										0
															0										0								0										0
															0										0								0										0
															0										0								0										0
															0										0								0										0
															0										0								0										0
															0										0								0										0
															0										0								0										0
															0										0								0										0
															0										0								0										0
															0										0								0										0
															0										0								0										0
[truncated: 1,198 more rows]
[truncated: 28 more columns]

## Sheet: Fig. 5a
Same R%		mock 90 min (1exp) +mock 90min (2 exp) (16%)	mock 90 min (1exp) +mock 90min (2 exp) (16%)	Rif1 75 (1 exp) + Rif1 60 min (2exp) (14% rep)	Rif1 75 (1 exp) + Rif1 60 min (2exp) (14% rep)
	Chi2 p-values	Mean	SD	Mean	SD
No	6.21316	83.3654	6.36979	106.157	6.55963
J	0.424952	46.8926	9.31166	38.5121	8.86361
Pin	0.253405	0.384597	0.035894	0.409988	0.035438
Pout	0.0744425	0.067897	0.01671	0.061297	0.017489
Ploc	1.44371	0.432029	0.034492	0.375154	0.032418
d	0.00938405	127.878	17.0219	130.243	17.5016
theta	2.28996	0.280653	0.024915	0.230563	0.021793
	significantly different

## Sheet: Fig. 5c
OD of proteins normalised to loading control (Orc2) from three biological replicates (time course experiments)
MTBP	Treslin	TopBP1	Cdc45	Cdc7	Drf1	RecQ4
2.14661	1.95644	0.673194	0.901817	1.18705	1.58875	0.793204
1.68433	1.26679	0.836426	1.84248	1.98114	1.74564	2.27108
1.38603	1.82623	0.685044	1.57946	1.50015	1.24236	3.06633
1.24751	1.76505	0.709468	1.2612	1.30456	1.29906	2.52057
1.85303	1.67527	1.23057	1.59523	1.77923	2.66379	4.04932
1.41966	1.4353	0.608337	2.08431	1.70428	1.37123	1.26851
1.61814	1.57997	0.797302	1.33262	1.47527	2.14826	1.07665
1.38355	1.59176	0.787706	2.00003	1.41638	2.02426	1.81541
1.64457	2.16774	1.18531	1.02747	1.42413	1.39237	2.77016
1.24799	0.848946	0.659805	1.40689	2.63841	1.26419	1.07396
1.8675	1.30812	0.710479	1.29718	1.34499
1.97601	1.55248	0.601331	2.74091	2.02958
1.44777	1.01608	0.496182	2.51412	2.02736
1.17686	1.46129	0.764091	3.3498	1.22399
1.03412	0.518696	0.227932	2.3849	1.31474
MTBP	Treslin	TopBP1	Cdc45	Cdc7	Drf1	RecQ4
1.542	1.465	0.7315	1.821	1.623	1.674	2.071	Mean
0.3197	0.4291	0.2431	0.69	0.4019	0.4721	1.052	Std. Deviation
< 0,0001	0.0009	0.0008	0.0004	< 0,0001	0.0015	0.0105	p-value	one sample t -test

[truncated: 5 more sheets: S. Fig. 1, S. Fig. 2a, b, S. Fig. 3b, S. Fig. 5, S. Fig. 7]
